# Supplementary material for: A large-scale transcontinental river system crossed West Antarctica during the Eocene
Source: Sci Adv. 2024 Jun 5;10(23):eadn6056. doi: 10.1126/sciadv.adn6056 (PMC11152126; doi:10.1126/sciadv.adn6056)
Supplement: Supplementary file 2 — Tables S2 to S17 [file sciadv.adn6056_tables_s2_to_s17.zip]

Archive with 1 entries (1 files):
- adn6056_tables_s2_to_s17.xlsx
