# Supplementary material for: A large-scale transcontinental river system crossed West Antarctica during the Eocene
Source: Sci Adv. 2024 Jun 5;10(23):eadn6056. doi: 10.1126/sciadv.adn6056 (PMC11152126; doi:10.1126/sciadv.adn6056)
Supplement: Supplementary file 2 — Tables S2 to S17 [file sciadv.adn6056_tables_s2_to_s17.zip › adn6056_tables_s2_to_s17.xlsx]

## Sheet: Science Team PS104
Table S1: Science Team of Expedition PS104
Name, First Name	Affiliation
Gohl, Karsten	Alfred Wegener Institute, Helmholtz Center for Polar and Marine Research, Bremerhaven, Germany
Uenzelmann-Neben, Gabriele	Alfred Wegener Institute, Helmholtz Center for Polar and Marine Research, Bremerhaven, Germany
Hochmuth, Katharina	Alfred Wegener Institute, Helmholtz Center for Polar and Marine Research, Bremerhaven, Germany
Riefstahl, Florian	Alfred Wegener Institute, Helmholtz Center for Polar and Marine Research, Bremerhaven, Germany
Dziadek, Ricarda	Alfred Wegener Institute, Helmholtz Center for Polar and Marine Research, Bremerhaven, Germany
Gebhardt, Catalina	Alfred Wegener Institute, Helmholtz Center for Polar and Marine Research, Bremerhaven, Germany
Arndt, Jan-Erik	Alfred Wegener Institute, Helmholtz Center for Polar and Marine Research, Bremerhaven, Germany
Klages, Johann	Alfred Wegener Institute, Helmholtz Center for Polar and Marine Research, Bremerhaven, Germany
Esper, Oliver	Alfred Wegener Institute, Helmholtz Center for Polar and Marine Research, Bremerhaven, Germany
Ronge, Thomas	Alfred Wegener Institute, Helmholtz Center for Polar and Marine Research, Bremerhaven, Germany
Küssner, Kevin	Alfred Wegener Institute, Helmholtz Center for Polar and Marine Research, Bremerhaven, Germany
Kuhn, Gerhard	Alfred Wegener Institute, Helmholtz Center for Polar and Marine Research, Bremerhaven, Germany
Larter, Robert	British Antarctic Survey, Cambridge, UK
Hillenbrand, Claus-Dieter	British Antarctic Survey, Cambridge, UK
Smith, James	British Antarctic Survey, Cambridge, UK
Bickert, Torsten	University of Bremen, Germany
Pälike, Heiko	University of Bremen, Germany
Frederichs, Thomas	University of Bremen, Germany
Freudenthal, Tim	University of Bremen, Germany
Zundel, Maximilian	University of Bremen, Germany
Spiegel, Cornelia	University of Bremen, Germany
Ehrmann, Werner	University of Leipzig, Germany
Bohaty, Steve	University of Heidelberg, Germany
van de Flierdt, Tina	Imperial College London, UK
Simões Pereira, Patric	Imperial College London, UK
Najman, Yani	Lancaster University, UK
Scheinert, Mirko	Technical University of Dresden, Germany
Ebermann, Benjamin	Technical University of Dresden, Germany
Afanasyeva, Victoria	VNIIOkeangeologia, St. Petersburg, Russia

## Sheet: Overview analyses
Table S2: Analytical information and documentation of the individual samples
Sample	core	Depth below seafloor	Zircon				Rutile		Apatite
Code	segment	(m)	†U-Pb	†Ti-in-Zircon	‡Lu-Hf		†U-Pb		†U-Pb	†*AFT	†REE	‡Sm-Nd
Detrital samples (sandstone)
From MeBo drill core PS104/020-2, 73°34.10'S, 107°0.5.49'W, Water depth 946 m
AWI-25	PS104_20-2-9R1A	26.68-26.71	x	x	x		x		x	x	x	x
AWI-26	PS104_20-2-9R1A	26.36-26.40	x	x	x				x	x	x	x
AWI-27	PS104_20-2-7R1A	23.01-23.03	x	x	x
AWI-33	PS104_20-2-4R	14.50-14.60	x	x
AWI-35	PS104_20-2-2R1A	9.88-9.91	x	x	x		x		x	x	x	x
AWI-36	PS104_20-2-1R1A	0.92-0.96	x	x					x	x	x	x
AWI-37	PS104_20-2-1R1A	0.511-0.55	x	x	x				x	x	x	x
Rhyolite pebbles
From MeBo drill core PS104/020-2, 73°34.10'S, 107°0.5.49'W, Water depth 946 m
MZ17-85	PS104_20-2-9R1A	26.68-26.71	x	x	x
MZ17-86	PS104_20-2-9R1A	26.36-26.40	x	x	x
MZ17-87	PS104_20-2-9R1A	26.25-26.28	x	x	x
MZ17-89	PS104_20-2-6R1A	19.20-19.26	x	x	x
MZ17-90	PS104_20-2-6R1A	19.20-19.26	x	x
MZ17-91	PS104_20-2-2R1A	9.82-9.87	x	x	x
MZ17-93	PS104_20-2-2R1A	9.82-9.87	x	x	x
Jones Mountains rhyolitic bedrock samples
Rice Ridge, 73°27'S, 93°52'W, ~1000 m elevation above sealevel. Coordinates are approximations taken from the paper by Pankhurst et al. (21).
R.3010.9			x	x
R.3010.10			x	x
R.3010.12			x	x
Note: REE=rare earth elements.
†Trinity College Dublin, ‡Nerc Isotope Geochronology Lab Nottingham, *University Bremen

## Sheet: Zircon U-Pb (detrital grains)
Results of Zircon LA-ICP-MS U-Pb Geochronology, Lu-Hf isotopes and Trace Elements (detrital grains)
All zircon spots are 24 µm
All uncertainties are fully propagated, absolute, and reported at the 2σ level
a The suffixes c and r respectively denote core and rim analyses on a single grain
Table S3: Results of Zircon LA-ICP-MS U-Pb Geochronology, Lu-Hf isotopes and Trace Elements (detrital grains, sandstones)
Sample	207Pb/235U	±2σ	206Pb/238U	±2σ	ρ	238U/206Pb	±2σ	207Pb/206Pb	±2σ	ρ	Concordia Age	±2σ	MSWD	Probability	Comment	176Yb/177Hf	TotalHf	176Lu/177Hf	± 2SE	176Hf/177Hfc	± 2SE	εHf	± 2SE	Cryst. temp.	+ (°C)	- (°C)	Ti	Pb	Th	U	Lu	Hf
Analysis											Ma	Ma												°C			ng/g	ng/g	ng/g	ng/g	ng/g	ng/g
AWI-25 (detrital)
g01c	0.6079	0.014	0.07835	0.0021	0.33791	12.7632	0.342091	0.05584	0.0013	0.49314	483.251	8.23368	0.404418	0.524816	Concordant	0.05851	24.7	0.001788	5.8e-05	0.282442	2.6e-05	-1.91937	1.11435	617.166	24.3004	35.2078	2.01	11.7	204	904	116	10160
g01r	0.664	0.02	0.0853	0.0029	0.55844	11.7233	0.398566	0.0562	0.0016	0.36047	518.624	11.996	2.13856	0.143636	Concordant	0.0305	27.7	0.0009	5.2e-05	0.282421	2.5e-05	-1.60463	1.16569	576.985	38.8209	95.2956	1.08	2.73	46.1	566	42.5	12710
g02c	0.1106	0.0056	0.01643	0.00051	-0.045246	60.8643	1.88927	0.0492	0.0026	0.44855	105.482	2.67825	0.223258	0.636569	Concordant	0.0504	26.92	0.001346	6.8e-05	0.282496	2.1e-05	-7.9696	0.804867	751.032	19.0631	23.1458	11.2	4.76	481	294	118.8	9110
g02r	0.112	0.009	0.01631	0.00072	0.53633	61.3121	2.7066	0.0494	0.0034	-0.097227	104.34	4.56592	1.01484	0.313745	Concordant	0.0473	18.89	0.001403	9.2e-05	0.282525	2.4e-05	-6.97218	0.952902	743.577	31.7867	45.6008	10.3	6.48	722	357	146	8550
g04c	11.96	0.41	0.488	0.016	0.42965	2.04918	0.0671862	0.1814	0.0057	0.603	2600.45	32.1217	1.58067	0.208665	Concordant	0.0303	22.87	0.000911	3.9e-05	0.281092	2.1e-05	1.24447	1.41734	666.36	27.4998	39.9694	4	5.77	23.2	47.3	47.7	8950
g04r	14.13	0.39	0.5178	0.016	0.25184	1.93125	0.0596755	0.196	0.0054	0.64011	2754.61	26.0072	4.3146	0.0377867	Concordant	0.01987	23.9	0.000612	2e-05	0.281103	2.1e-05	-1.35893	1.52318	649.823	23.7823	32.9948	3.2	4.99	17.39	42.5	29.91	9680
g14	0.1918	0.0071	0.02808	0.00079	0.045169	35.6125	1.00192	0.0502	0.0019	0.38844	178.379	3.916	0.00870268	0.925675	Concordant	0.08034	22.21	0.002064	6.2e-05	0.282576	2.2e-05	-3.66608	0.867724	809.709	11.934	13.2188	20.8	8.43	467	337	136.5	8210
g18	4.427	0.12	0.3081	0.0089	0.27674	3.2457	0.0937576	0.1037	0.0028	0.51411	1719.11	21.7813	0.412548	0.520679	Concordant	0.01832	26.34	0.0004789	1.4e-05	0.28147	2.3e-05	-8.26973	1.32727	701.925	25.9617	35.5651	6.3	13.86	74.6	117.5	39.5	10970
g19	4.229	0.11	0.2952	0.0088	0.24508	3.38753	0.100983	0.105	0.0027	0.73044	1678.21	20.7433	0.311358	0.576848	Concordant	0.036	20.6	0.000923	3.7e-05	0.281688	2.3e-05	-1.96127	1.32317	717.41	27.0207	37.0928	7.6	17.82	100.7	127.6	91.4	8720
g21	0.287	0.013	0.0418	0.0013	0.1614	23.9234	0.744031	0.051	0.0024	0.35668	261.17	6.79233	1.69728	0.192644	Concordant	0.0269	21.6	0.000789	2.7e-05	0.282616	2.1e-05	-0.295919	0.896046	779.161	14.0603	16.0167	15.2	2.16	80.2	106.2	47.2	8880
g24	0.0534	0.0068	0.00697	0.00033	0.028952	143.472	6.79279	0.0549	0.0069	0.17237	45.4693	2.02817	5.51981	0.0188023	Concordant	0.02628	24.29	0.000739	2.3e-05	0.283088	2e-05	11.7045	0.752217	763.145	17.2553	20.4291	12.8	0.36	79.7	84.6	66.5	10390
g28	4.184	0.11	0.2852	0.0081	0.48791	3.50631	0.0995832	0.1062	0.0026	0.37936	1669.12	21.5512	9.11538	0.00253469	Concordant	0.01135	25.54	0.0003147	1e-05	0.281542	1.9e-05	-6.66259	1.17691	715.179	22.2174	28.6017	7.4	6.23	35	88.3	24.98	9950
g06	5.5	0.24	0.2491	0.0099	0.33653	4.01445	0.159547	0.1606	0.0068	0.34863	1707.66	38.4312	312.204	7.22842e-70	Discordant									878.039	18.7811	21.6777	39.5	17.8	217	240	54	10240
g12	3.16	0.16	0.221	0.011	-0.026375	4.52489	0.225221	0.1053	0.0061	0.73488	1393.26	32.9912	20.3638	6.40282e-06	Discordant									706.952	19.9332	25.03	6.7	6.34	43.4	73.8	36.9	9110
g15	0.438	0.027	0.0288	0.00093	0.092962	34.7222	1.12124	0.1088	0.0062	0.21042	191.357	5.74305	311.756	9.05113e-70	Discordant	0.01957	20.54	0.000567	2.2e-05	0.282625	2.2e-05	-1.47114	0.907136	786.402	22.3387	27.6455	16.4	2.13	52.2	128.3	34	9210
g23	0.662	0.057	0.0332	0.0015	0.57486	30.1205	1.36086	0.146	0.012	-0.12819	177.26	8.52692	282.103	2.61453e-63	Discordant									790.428	24.007	30.1892	17.1	12.3	257	414	98	9490
AWI-26 (detrital)
g26	0.0932	0.0096	0.01437	0.00049	0.0023859	69.5894	2.37292	0.0486	0.0051	0.2551	91.8137	2.9417	0.100589	0.751124	Concordant	0.02215	21.8	0.000577	2.2e-05	0.282819	2.5e-05	3.20968	0.950016	725.875	28.3126	39.2977	8.4	0.703	67.7	142.4	33.5	9600
g32	0.0969	0.0056	0.01449	0.00055	-0.17163	69.0131	2.61955	0.0486	0.0032	0.53975	93.1346	2.65224	0.121319	0.727608	Concordant	0.07187	18.5	0.002046	6.2e-05	0.282635	2.4e-05	-3.36004	0.908245	779.161	10.6999	11.7951	15.2	3.67	409	202	114.8	8180
g09	0.0971	0.0073	0.01457	0.00052	0.13343	68.6342	2.44954	0.0487	0.0038	0.27938	93.3796	3.11016	0.0569792	0.811336	Concordant	0.05877	24.68	0.001565	4.6e-05	0.282773	2.2e-05	1.55586	0.84711	716.301	17.3947	21.0497	7.5	2.024	218.3	151.4	100.6	8820
g45	0.1011	0.0042	0.01531	0.00049	0.30338	65.3168	2.09048	0.0481	0.002	0.20784	97.8928	2.75492	0.0055692	0.940511	Concordant	0.044	22.95	0.001026	3.8e-05	0.282788	2.2e-05	2.21716	0.840162	662.506	17.8117	22.3037	3.8	1.931	193.4	463	59.3	8510
g22	0.089	0.013	0.01546	0.00046	0.28855	64.6831	1.92459	0.0421	0.0057	-0.20336	99.0443	2.91697	4.55844	0.0327569	Concordant	0.03276	28.94	0.000924	3.5e-05	0.282423	2.2e-05	-10.6615	0.843609	734.633	21.8629	27.6808	9.3	0.75	80.4	72.6	64.2	10240
g15	0.1068	0.0042	0.01546	0.00044	0.11345	64.6831	1.84092	0.0493	0.0019	0.34897	100.241	2.3806	3.3785	0.0660522	Concordant	0.1877	17.55	0.00448	0.00015	0.282904	2.5e-05	6.14161	0.940429	771.435	16.1313	18.8141	14	21.6	2380	673	231	5800
g01r	0.1081	0.0041	0.01608	0.00046	0.066349	62.1891	1.77904	0.0482	0.0016	0.42211	103.345	2.37799	0.365861	0.545269	Concordant		26.7	0.000981	3.4e-05	0.282707	2.1e-05	-0.527057	0.796572	649.823	22.0245	29.6799	3.2	2.6	247.1	454	69.5	10390
g01c	0.1134	0.0046	0.01636	0.0005	0.021443	61.1247	1.86811	0.0503	0.0023	0.42522	106.215	2.55789	2.93378	0.0867441	Concordant	0.0641	28.46	0.001658	7.5e-05	0.282714	2e-05	-0.265048	0.766973	645.148	21.2118	28.32	3	2.31	218	412	92.3	10490
g04r	0.1159	0.0068	0.0179	0.00056	-0.0022775	55.8659	1.74776	0.0461	0.0028	0.35194	113.619	3.07245	0.718009	0.396798	Concordant	0.02059	25.29	0.0005593	1.6e-05	0.282604	2e-05	-3.91649	0.775937	765.977	12.5604	14.1471	13.2	0.76	66.5	98.4	39.7	8770
g04c	0.1326	0.0077	0.01812	0.00073	0.22344	55.1876	2.22334	0.0526	0.0031	0.30364	118.5	4.20996	8.2663	0.00403878	Concordant	0.02931	26.16	0.000797	2.6e-05	0.282631	2.1e-05	-2.87325	0.836456	784.634	13.4569	15.2148	16.1	0.641	60.4	87.5	47.9	8530
g44	0.121	0.0059	0.0188	0.00058	-0.10515	53.1915	1.64101	0.0467	0.0024	0.44252	118.688	2.86875	1.45174	0.228249	Concordant	0.0396	23.4	0.001121	5.4e-05	0.282843	2.1e-05	4.60422	0.80896	695.251	19.9279	25.1967	5.8	1.442	120.3	260.2	54.4	9180
g46	0.1637	0.0067	0.02448	0.00072	0.26446	40.8497	1.20146	0.0485	0.0019	0.067162	155.251	4.00265	0.382136	0.536462	Concordant	0.0501	25.41	0.001334	6.4e-05	0.282804	2.2e-05	3.99066	0.870726	712.897	18.8979	23.3395	7.2	8.89	579	427	97.6	8780
g24	0.183	0.013	0.02625	0.00091	0.40264	38.0952	1.32064	0.052	0.0038	-0.11917	167.27	5.67665	0.489283	0.484247	Concordant	0.0468	28.09	0.00118	5e-05	0.282655	2e-05	-1.00585	0.835375	752.621	16.7979	19.8716	11.4	4.57	260	208	81.7	9940
g03c	0.18	0.011	0.02632	0.00091	0.013264	37.9939	1.31362	0.0493	0.0031	0.4623	167.63	4.92191	0.0113399	0.915195	Concordant	0.0409	19.83	0.001125	4.3e-05	0.282687	2.2e-05	0.140032	0.889269	695.251	22.1592	28.8917	5.8	1.4	75.7	92.8	78	6440
g03r	0.1809	0.0084	0.02641	0.00087	0.083229	37.8644	1.24733	0.0495	0.0022	0.36376	168.32	4.52824	0.033431	0.854922	Concordant									700.626	16.7843	20.3085	6.2	1.68	95.8	111.8	91.4	6480
g38	0.182	0.01	0.02719	0.00078	0.13683	36.7782	1.05506	0.049	0.0028	0.18594	172.268	4.48336	0.463211	0.496127	Concordant	0.02069	27.51	0.0005281	1.7e-05	0.282626	2.2e-05	-1.84981	0.878664	801.746	13.152	14.7599	19.2	1.149	66.6	110.8	41.86	9540
g19	0.1905	0.0057	0.0283	0.00083	0.21739	35.3357	1.03635	0.0495	0.0015	0.53014	178.352	3.91591	0.815096	0.366618	Concordant	0.06916	30.11	0.0016831	4.7e-05	0.282661	2.1e-05	-0.61461	0.831548	726.886	16.6912	19.9332	8.5	8.04	437	668	129.7	10020
g25	0.205	0.012	0.02795	0.001	0.32772	35.7782	1.28008	0.0545	0.0036	0.080512	179.815	5.99936	5.38076	0.02036	Concordant	0.074	27.91	0.001928	8.6e-05	0.282691	2.1e-05	0.448502	0.87965	706.952	36.6244	59.4355	6.7	4.22	217	309	70	11730
g28	0.191	0.023	0.0285	0.0012	0.3237	35.0877	1.47738	0.0471	0.0054	0.11535	181.057	7.50575	0.156544	0.692358	Concordant	0.0856	19.75	0.002264	8.1e-05	0.282737	2.1e-05	2.06163	0.909219	849.125	22.1595	26.6095	30.4	5.32	330	141.3	76.2	6650
g23	0.2042	0.0083	0.02808	0.00085	0.29413	35.6125	1.07801	0.0524	0.002	0.25076	181.674	4.79658	7.4036	0.00650935	Concordant	0.0737	28.57	0.001949	6.7e-05	0.282689	2e-05	0.414304	0.81661	771.435	13.791	15.7034	14	6.95	387	282	136.6	7610
g48	0.2036	0.0073	0.02812	0.00079	0.23823	35.5619	0.999071	0.0531	0.002	0.19257	182.127	4.28718	7.34238	0.00673476	Concordant									1638.34	96.568	122.445	2250	2.21	119.6	336.5	43.5	11940
g39	0.1915	0.01	0.02898	0.00092	0.067628	34.5066	1.09545	0.048	0.0027	0.40545	182.267	4.91486	1.5812	0.208587	Concordant	0.03413	25.19	0.0009851	2.8e-05	0.282724	2e-05	1.78136	0.817451	752.621	17.4739	20.8263	11.4	1.88	98.9	130.6	70.8	7720
g33	0.201	0.013	0.02884	0.00097	0.3174	34.6741	1.16622	0.0504	0.0028	0.12705	183.649	5.89999	0.250074	0.617023	Concordant	0.0492	19.7	0.001438	5.3e-05	0.282725	2.7e-05	1.79155	1.08785	795.951	18.0191	21.2331	18.1	5.62	347	236.6	77.5	8310
g37	0.2267	0.01	0.0321	0.00098	0.19873	31.1526	0.951078	0.0512	0.0023	0.28645	204.884	5.36299	0.669162	0.413344	Concordant	0.0622	23	0.001594	5.3e-05	0.282621	2.2e-05	-1.45545	0.899712	721.731	23.5481	30.7175	8	6.59	326	226	100.6	8890
g10	0.2244	0.009	0.0328	0.00097	0.27669	30.4878	0.901621	0.0495	0.002	0.23667	207.156	5.28853	0.36663	0.544847	Concordant	0.0399	22.17	0.00107	4.1e-05	0.282673	2.4e-05	0.504489	0.969148	752.621	16.1177	18.9256	11.4	5.22	247	181	84.6	8470
g05	0.274	0.016	0.03502	0.0011	-0.071781	28.5551	0.896934	0.0571	0.0033	0.44174	227.529	5.86837	10.2313	0.00138075	Concordant	0.0254	28.35	0.000665	3e-05	0.282809	2e-05	5.81761	0.840765	791.553	33.117	46.2747	17.3	5.32	221	301	53.7	9980
g11	0.396	0.013	0.0527	0.0019	0.3701	18.9753	0.68412	0.0546	0.0019	0.56896	336.123	8.54858	1.63933	0.200418	Concordant	0.0873	25.31	0.00239	0.0002	0.282613	2.4e-05	0.877233	1.07283	1212.84	89.5123	141.768	390	27.2	872	964	214	6940
g08	0.384	0.017	0.05586	0.0016	0.25087	17.9019	0.512765	0.0503	0.0021	0.1863	343.277	8.52704	8.85955	0.0029156	Concordant	0.02606	23.77	0.000747	2.6e-05	0.282577	2.1e-05	0.126369	0.935877	795.951	15.1943	17.4142	18.1	2.141	64.7	101.2	52.1	7930
g02r	0.624	0.022	0.0769	0.0025	0.56173	13.0039	0.422754	0.0588	0.0018	0.32419	486.274	12.665	4.78221	0.0287552	Concordant	0.0622	38.15	0.001462	6.9e-05	0.28241	2.1e-05	-2.88256	1.03821	734.633	25.6057	34.007	9.3	13.03	295	577	72	11830
g30	0.661	0.026	0.0812	0.0024	-0.14795	12.3153	0.363998	0.0581	0.0026	0.58482	508.682	9.84402	1.08419	0.297761	Concordant	0.05999	33.83	0.001608	4.6e-05	0.282395	2e-05	-2.98193	0.934383	740.089	17.919	21.5815	9.9	1.463	29.6	144.6	124.7	11700
g12	0.722	0.028	0.0841	0.0027	-0.099902	11.8906	0.381744	0.0619	0.0027	0.59754	535.611	10.9918	6.66986	0.00980569	Concordant	0.0305	27.38	0.000699	6.1e-05	0.282375	2.2e-05	-2.79026	1.04292	897.323	14.554	16.1639	46.7	7.24	141.9	119	24.46	8870
g18	0.694	0.021	0.0869	0.0026	0.16051	11.5075	0.344297	0.0575	0.0018	0.54692	535.953	10.4804	0.0467924	0.828742	Concordant	0.00562	33.4	0.000149	1.9e-05	0.282371	2e-05	-2.72821	0.949435	872.483	10.9027	11.8281	37.6	4.06	73	167.4	5.01	11030
g13	0.746	0.026	0.0923	0.0036	0.24202	10.8342	0.42257	0.059	0.0024	0.60485	566.826	13.6023	0.0792893	0.778263	Concordant	0.01541	30.8	0.000371	1e-05	0.282371	2.1e-05	-2.12128	1.04988	804.793	19.8773	23.7787	19.8	5.42	95.2	196	31.7	10040
g41	0.796	0.026	0.0968	0.003	-0.086102	10.3306	0.320163	0.0607	0.0022	0.60603	595.011	10.7982	0.00784387	0.929427	Concordant	0.02032	35.62	0.000466	2.2e-05	0.282423	1.9e-05	0.30916	0.921276	810.668	13.1443	14.7172	21	4.87	83.1	112	26	10380
g40	0.814	0.021	0.0961	0.0034	0.38308	10.4058	0.368156	0.0611	0.0018	0.75307	602.903	11.4909	1.94457	0.163173	Concordant	0.0032	38.14	6.46e-05	7.1e-06	0.282372	2.3e-05	-1.1605	1.07543	846.623	18.5087	21.5254	29.7	1.32	32.6	747	15.17	12880
g21	0.921	0.085	0.1135	0.0046	-0.043752	8.81057	0.357081	0.0589	0.0046	0.32737	684.743	22.3492	1.30396	0.253491	Concordant	0.002088	32.21	4.78e-05	2.7e-06	0.282378	3e-05	0.899173	1.56704	752.621	23.384	29.8387	11.4	0.367	6.03	29.1	0.953	11070
g29	1.066	0.035	0.1203	0.0037	0.26872	8.31255	0.255665	0.0646	0.0022	0.49111	735.168	15.0225	0.14572	0.702659	Concordant	0.02572	36.19	0.0006358	2e-05	0.282324	2.1e-05	-0.16615	1.08647	623.327	37.1884	72.307	2.2	8.96	114.1	238.7	55.6	13280
g17	2.123	0.053	0.1983	0.0063	0.54247	5.04286	0.160212	0.0776	0.002	0.68261	1156.07	17.2214	0.479061	0.488848	Concordant	0.0547	32.65	0.001383	5.4e-05	0.282146	2.3e-05	2.30682	1.23401	723.824	23.1302	29.9645	8.2	24.1	201.4	543	121.9	11300
g31	0.2265	0.0098	0.01342	0.00068	0.40063	74.5156	3.77576	0.1202	0.0053	0.87751	91.3157	4.30766	941.25	1.05919e-206	Discordant									979.54	65.3436	108.859	90	27.4	4040	1100	325	8700
g43	0.128	0.01	0.01579	0.00055	0.1512	63.3312	2.20596	0.059	0.0048	0.14917	102.812	3.39934	21.3148	3.89719e-06	Discordant									696.623	24.0444	32.1698	5.9	2.57	230	343	131	6790
g14	0.1949	0.01	0.0257	0.0007	0.094027	38.9105	1.05982	0.0547	0.0028	0.10285	166.741	4.05684	13.8785	0.000195013	Discordant									819.879	70.5114	203.051	23	10.01	542	1458	157.7	12410
g06	0.232	0.023	0.02703	0.001	0.39313	36.9959	1.3687	0.0618	0.0057	0.0044887	170.79	6.25705	20.0384	7.59016e-06	Discordant									795.951	23.4832	29.2776	18.1	0.974	53.5	77.6	57.1	7680
g42	0.299	0.033	0.02804	0.00094	0.37628	35.6633	1.19556	0.0751	0.0078	-0.16511	174.66	5.80386	47.5168	5.45352e-12	Discordant									804.793	15.5292	17.8071	19.8	1.52	70.7	89.2	43	9530
g27	0.231	0.013	0.02738	0.00088	0.16476	36.523	1.17386	0.06	0.0035	0.25352	179.878	5.225	42.1395	8.49906e-11	Discordant									812.566	17.5429	20.4539	21.4	1.77	93.2	152.8	66.2	9080
g36	0.2052	0.005	0.02642	0.00083	-0.21247	37.8501	1.18908	0.0555	0.0018	0.8345	180.607	2.92591	33.7251	6.34766e-09	Discordant									754.188	30.4462	42.4514	11.6	10.22	558	1196	126.7	11800
g20	0.252	0.012	0.0277	0.0013	0.48198	36.1011	1.69427	0.0671	0.0032	0.27069	191.957	7.62798	125.082	4.88464e-29	Discordant									724.855	35.3843	54.8	8.3	11.48	672	432	109.8	10650
g16	0.428	0.036	0.0505	0.0017	0.14027	19.802	0.666601	0.0621	0.0054	0.18557	321.832	10.1048	10.9307	0.000945861	Discordant									858.029	40.0442	57.3159	33	2.36	68.4	88.8	41.3	9140
g02c	0.64	0.026	0.0675	0.0022	0.5135	14.8148	0.482853	0.0675	0.0021	0.2678	442.039	12.6662	117.398	2.34916e-27	Discordant									836.89	15.7296	17.9017	27.1	20.5	513	784	81.2	12070
g35	10.42	0.35	0.328	0.0085	0.014929	3.04878	0.079008	0.2312	0.0078	0.41776	2153.76	29.0752	579.456	4.92585e-128	Discordant									937.363	21.597	25.0328	65	41.2	176	928	181	12800
g47	7.94	0.24	0.378	0.015	0.51061	2.6455	0.10498	0.1521	0.0051	0.6172	2233.7	26.7646	27.379	1.67239e-07	Discordant									1158.95	94.1412	165.12	290	14.28	73.3	172.2	13.68	11240
AWI-27 (detrital)
g01c	0.2216	0.0083	0.03186	0.00093	0.32062	31.3873	0.916202	0.0497	0.0017	0.20409	202.577	5.09058	0.0809902	0.77596	Concordant	0.0487	27.93	0.00122	6.9e-05	0.282636	2.1e-05	-0.923578	0.861915	759.5	15.8632	18.5284	12.3	9.5	475	366	112.5	9270
g01r	0.2365	0.0079	0.03332	0.00096	0.20027	30.012	0.864692	0.0512	0.0016	0.35458	213.204	4.82333	1.16041	0.281382	Concordant	0.02375	24.8	0.000742	2.8e-05	0.28263	2.3e-05	-0.839771	0.923049	724.855	16.1174	19.1352	8.3	5.86	277	354	59.5	11020
g03c	0.103	0.011	0.01516	0.00074	-0.27921	65.9631	3.21983	0.051	0.0065	0.53698	97.5893	3.71737	0.171449	0.678827	Concordant	0.02638	16.28	0.0007297	2.1e-05	0.282748	2.5e-05	0.814945	0.966649	721.731	24.389	32.1731	8	1.4	157	242.4	84.4	9530
g03r	0.1006	0.01	0.01587	0.00071	-0.15245	63.012	2.81906	0.0478	0.0051	0.60411	100.558	3.77807	0.590811	0.442106	Concordant	0.02705	16.8	0.0007705	2.3e-05	0.28276	2.5e-05	1.30133	0.968065	816.732	14.5994	16.5394	22.3	2.17	77.6	116.2	23.7	9950
g04	0.706	0.049	0.0852	0.0027	-0.13564	11.7371	0.37195	0.0592	0.0042	0.4772	531.013	13.2211	0.750462	0.38633	Concordant	0.02566	26.44	0.000685	2.3e-05	0.282471	2.2e-05	0.512388	1.0783	830.518	13.186	14.6993	25.5	0.252	24.49	36.7	37	6420
g05	0.745	0.024	0.0874	0.0024	0.21885	11.4416	0.314187	0.0626	0.0018	0.32801	552.846	11.0609	8.12565	0.00436434	Concordant	0.0284	26.5	0.000814	5.1e-05	0.282316	5e-05	-4.54237	2.03202	826.79	11.2608	12.3547	24.6	0.296	29.1	45.5	42.2	6650
g07	0.1072	0.007	0.0156	0.00057	0.043159	64.1026	2.34221	0.0487	0.0034	0.40902	100.62	3.21046	0.996452	0.318171	Concordant	0.02134	28.21	0.000585	1.9e-05	0.282762	2e-05	1.38579	0.778972	578.12	41.6975	122.136	1.1	5.49	113.5	105.9	30.4	10620
g08	0.819	0.027	0.0927	0.0038	0.12442	10.7875	0.442205	0.0635	0.0028	0.70455	596.975	13.2761	8.02998	0.00460093	Concordant	0.003823	33.51	9.73e-05	2.9e-06	0.282393	2e-05	-0.563	1.00725	902.979	28.4948	35.354	49	3.48	44.5	966	77.2	16390
g09	1.824	0.062	0.1724	0.0056	0.019436	5.80046	0.188414	0.0765	0.0027	0.58531	1044.18	18.3216	2.33632	0.126388	Concordant	0.01086	34.85	0.0003569	1.3e-05	0.282884	2e-05			791.553	15.2296	17.4843	17.3	1.097	106.2	106.9	41.3	9940
g10	0.2208	0.0093	0.03138	0.00091	0.061209	31.8674	0.924135	0.0513	0.0022	0.32236	200.337	4.71647	0.530731	0.4663	Concordant	0.03153	16.9	0.000989	3.3e-05	0.282752	3.1e-05	3.16281	1.2034	620.143	34.1148	61.2982	2.1	1.99	25.6	233	12.1	12430
g11	0.0976	0.0098	0.01498	0.00061	0.27449	66.7557	2.71835	0.0476	0.0041	0.050761	95.7617	3.82597	0.0858667	0.769499	Concordant	0.0294	26.5	0.000813	5.5e-05	0.282757	5.7e-05	1.08819	2.10287	654.258	30.7938	48.2965	3.4	3.92	37.5	111.1	33.37	11760
g12	0.148	0.011	0.02193	0.00082	0.13658	45.5996	1.70505	0.0491	0.0037	0.24477	139.898	4.80481	0.00339774	0.953518	Concordant	0.02466	28.8	0.000651	2.2e-05	0.282659	2.1e-05	-1.40396	0.849949	722.783	19.0648	23.4724	8.1	3.63	178	210	64.5	10820
g13	3.223	0.097	0.2512	0.0076	0.36037	3.98089	0.120441	0.0923	0.0028	0.45786	1459.93	22.6588	0.919311	0.337656	Concordant	0.03466	34.98	0.0009253	2.7e-05	0.28212	2.2e-05	8.49135	1.31289	783.44	15.1799	17.4632	15.9	0.696	79	81.1	42.1	8740
g14	0.198	0.011	0.02952	0.00093	-0.10871	33.8753	1.06721	0.0484	0.0028	0.42518	186.306	4.68282	0.510635	0.474864	Concordant	0.05595	23.45	0.001512	5.8e-05	0.28269	2.1e-05	0.600958	0.850036	775.364	13.356	15.1247	14.6	0.514	34.5	74.7	43.7	8760
g15	0.189	0.011	0.02698	0.001	0.10832	37.0645	1.37378	0.0507	0.0033	0.31089	172.809	5.47314	0.600304	0.438462	Concordant	0.081	11.71	0.00223	0.00031	0.2827	0.00018	0.585021	6.51837	765.275	21.7106	26.9736	13.1	16	102.2	151.9	86.8	11220
g16	0.1103	0.0036	0.01613	0.00052	0.50016	61.9963	1.99864	0.0504	0.0015	0.45134	104.697	2.85604	3.51269	0.0609004	Concordant	0.03292	35.05	0.000883	2.8e-05	0.282793	2e-05	2.55084	0.771359	814.898	13.5622	15.227	21.9	2.47	124.1	105.5	84.3	8060
g17	0.692	0.047	0.0871	0.003	0.10912	11.4811	0.395444	0.0578	0.0039	0.28515	537.219	15.7417	0.0760887	0.78267	Concordant	0.00175	24.99	4.09e-05	3.3e-06	0.282481	2.2e-05	1.2333	1.13355	731.795	21.6123	27.3243	9	5.9	368	227	116	8610
g18	0.295	0.02	0.04214	0.0013	0.1936	23.7304	0.732073	0.0516	0.0035	0.16085	265.528	7.64395	0.198186	0.656189	Concordant	0.0436	28.25	0.001207	5.4e-05	0.282575	2.1e-05	-1.72519	0.917489	639.178	20.5282	27.2353	2.76	5.76	553	1052	86.5	10840
g19	0.2004	0.01	0.02668	0.00077	-0.098283	37.4813	1.08173	0.0542	0.0028	0.42254	173.873	4.02099	9.53226	0.00201892	Concordant	0.02453	17.9	0.0007402	2.1e-05	0.282482	3.7e-05	-6.93322	1.39904	718.508	21.5815	27.4947	7.7	2.52	44.4	34.23	1.437	9800
g20	0.638	0.022	0.0803	0.0022	0.083926	12.4533	0.341186	0.058	0.0019	0.40701	499.422	9.85291	0.121122	0.727821	Concordant	0.00257	34.4	6.39e-05	2.8e-06	0.282408	6.9e-05	-2.20671	2.66452	745.279	16.4225	19.4036	10.5	1.82	69	80.7	86	9440
g21	0.1997	0.011	0.02851	0.00095	0.046463	35.0754	1.16877	0.0514	0.0025	0.35862	182.24	5.12302	0.456272	0.499371	Concordant	0.03319	28.47	0.00089	2.7e-05	0.282592	2e-05	-2.87747	0.822109	727.886	30.1222	42.835	8.6	2.33	130.7	317	57.8	12130
g23	13.16	0.37	0.5	0.017	0.2015	2	0.068	0.1917	0.0064	0.7233	2686.38	26.2764	4.60216	0.0319317	Concordant	0.02626	30.74	0.000661	2.2e-05	0.280967	2.3e-05	-4.30628	1.4646	793.773	25.6618	32.8002	17.7	2.02	113.9	200.7	59.8	11310
g24	0.1087	0.0084	0.01483	0.0006	0.2383	67.4309	2.72815	0.0539	0.0039	0.17136	96.1208	3.68769	6.48449	0.010882	Concordant	0.0333	28.42	0.000943	6.2e-05	0.282767	2e-05	1.44142	0.791318	788.145	22.5239	27.9057	16.7	2.02	85.4	206	51.9	9930
g25	0.1106	0.0058	0.01583	0.00054	-0.25166	63.1712	2.15492	0.0514	0.0032	0.56958	102.996	2.51461	2.25888	0.13285	Concordant	0.05108	6.7	0.001442	4.6e-05	0.282794	5.8e-05	2.51121	2.10833	753.407	22.598	28.5527	11.5	19.69	74	134.7	61.1	10840
g26	0.719	0.019	0.0882	0.0025	0.12951	11.3379	0.321368	0.0587	0.0016	0.60785	548.277	9.48935	0.356881	0.550244	Concordant	0.00081	41.05	1.638e-05	7.5e-07	0.282287	2.5e-05	-5.37828	1.09853	768.739	17.6634	20.957	13.6	0.92	93	79.2	40.1	9340
g28	0.668	0.023	0.07964	0.0021	0.27212	12.5565	0.331098	0.0612	0.002	0.18917	504.584	10.5781	10.0322	0.00153828	Concordant	0.0843	34.3	0.00225	0.00016	0.282653	2.5e-05	5.84882	1.16171	664.454	29.4058	44.3108	3.9	1.81	169.1	368	75.2	9120
g30	0.0971	0.0044	0.01492	0.00042	0.38247	67.0241	1.88674	0.0479	0.002	-0.0087734	95.2048	2.55819	0.491223	0.483382	Concordant	0.103	19.63	0.002536	7.3e-05	0.282786	2.2e-05	1.99322	0.835538	678.685	23.2398	31.1678	4.7	6.31	119	215.9	114.5	11050
g31	0.19	0.013	0.0268	0.00081	-0.0067611	37.3134	1.12776	0.0516	0.0036	0.39301	171.559	4.61416	1.00341	0.316488	Concordant	0.0496	20.8	0.00144	0.00013	0.282752	2.5e-05	2.48835	0.998099	1007.05	40.928	53.2205	110	53	5490	1730	262	6780
g33	0.898	0.043	0.102	0.0048	0.34272	9.80392	0.461361	0.064	0.003	0.36797	641.862	20.6123	2.74919	0.0973039	Concordant	0.0355	10.2	0.001009	4e-05	0.282487	4.2e-05	3.38342	1.95559	670.055	40.5072	76.7328	4.2	3.32	211	360	79.4	11240
g34	0.76	0.027	0.0906	0.0026	0.24839	11.0375	0.31675	0.061	0.0019	0.31834	566.344	12.2613	2.46775	0.116204	Concordant	0.000813	35.76	1.659e-05	5.5e-07	0.2828	2e-05	13.1913	0.984329	823.813	21.3585	25.7218	23.9	15.4	1151	2600	159	12990
g35	0.0959	0.0044	0.01408	0.00043	0.32131	71.0227	2.16902	0.0494	0.002	0.18663	90.7849	2.56573	1.91884	0.165985	Concordant	0.1169	20.32	0.00294	0.00014	0.282806	2.2e-05	2.58535	0.838924	788.72	34.2295	48.6302	16.8	7.79	119.1	144.1	79.4	10360
g36	0.0961	0.0067	0.01501	0.00059	-0.10444	66.6223	2.61873	0.047	0.0034	0.45099	95.2164	3.05088	0.575285	0.448167	Concordant	0.0403	24.6	0.001218	4.2e-05	0.282697	5e-05	-1.07139	1.8367	678.685	19.2913	24.4272	4.7	0.613	11.34	113.1	0.991	12490
g37	0.1001	0.01	0.01542	0.0006	0.090885	64.8508	2.52338	0.0478	0.005	0.32186	98.4292	3.624	0.135463	0.712834	Concordant	0.05356	5.3	0.001313	9.4e-05	0.28313	0.00027			792.112	16.1424	18.6958	17.4	7.24	811	404	194.6	7200
g38	0.313	0.015	0.0422	0.0013	-0.060833	23.6967	0.729993	0.054	0.0028	0.48338	269.79	6.42796	1.90999	0.166964	Concordant	0.01908	26.61	0.000501	2.7e-05	0.282714	2.1e-05	3.4113	0.889568	681.922	20.0022	25.5292	4.9	1.85	212	147.8	93	10610
g02r	0.1122	0.0033	0.01563	0.00052	0.30676	63.9795	2.12856	0.0526	0.0016	0.58711	104.481	2.54546	18.4269	1.76546e-05	Discordant									654.258	22.7649	30.931	3.4	4.12	365	1800	149	12670
g22	0.247	0.015	0.02854	0.001	0.43639	35.0385	1.2277	0.0639	0.0039	-0.093429	182.889	6.2539	57.7727	2.9423e-14	Discordant									754.963	16.4728	19.4001	11.7	5.69	110.6	205.7	4.08	11530
g29	0.296	0.017	0.0188	0.0016	0.73958	53.1915	4.52693	0.1112	0.0066	0.74006	100.141	10.0651	874.069	4.2561e-192	Discordant									772.76	13.6425	15.505	14.2	3.19	62.1	255.2	1.417	13310
g32	0.1474	0.0048	0.01272	0.00041	-0.2098	78.6164	2.53402	0.0845	0.0033	0.70495	98.8886	2.01598	445.987	5.38799e-99	Discordant									633.858	23.166	32.293	2.56	2.442	262	493.5	153.7	6770
AWI-33 (detrital)
g01	0.089	0.0066	0.01335	0.00041	0.38077	74.9064	2.3005	0.0488	0.0035	0.49897	85.513	2.60543	0.143942	0.704393	Concordant									640.202	22.3037	30.4498	2.8	8.94	1068	2137	154.6	7880
g58	0.0921	0.0069	0.01387	0.0004	0.33185	72.0981	2.07925	0.0483	0.0035	0.45812	88.8162	2.53739	0.0473769	0.827692	Concordant									616.828	30.6892	50.9567	2	2.66	136	389	42.6	10790
g40	0.0997	0.011	0.01396	0.00057	0.26443	71.6332	2.92485	0.0501	0.0055	0.15245	89.6126	3.60807	2.08638	0.148618	Concordant									818.54	17.1786	19.9204	22.7	0.98	18.32	390	2.02	11900
g54	0.108	0.014	0.01422	0.00047	0.28203	70.3235	2.32434	0.0535	0.006	-0.03913	90.8508	2.983	4.46748	0.034546	Concordant									754.963	21.0428	26.0852	11.7	2.4	40.2	418	36.7	12700
g21	0.0899	0.0085	0.01435	0.00051	-0.031447	69.6864	2.47666	0.0449	0.0043	0.4218	91.1745	2.96423	1.05635	0.304049	Concordant									718.508	19.7939	24.6486	7.7	8.1	157.4	246.7	80	9920
g13	0.0962	0.008	0.01424	0.00046	0.20314	70.2247	2.2685	0.0488	0.0039	0.38016	91.309	2.86975	0.326199	0.567906	Concordant									712.897	21.7361	27.8458	7.2	1.034	67.4	144.4	36.4	9120
g12	0.1	0.014	0.01449	0.00063	-0.17823	69.0131	3.00057	0.0517	0.008	0.38096	93.2426	3.58771	0.322757	0.569955	Concordant									700.626	17.8817	21.9414	6.2	8.3	171.2	237.3	160.5	8460
g09	0.0949	0.0091	0.01473	0.00048	0.16977	67.8887	2.21226	0.0477	0.0046	0.3344	94.111	2.99298	0.271555	0.602291	Concordant									760.973	16.9369	20.0005	12.5	3.61	82.9	195.1	73.3	9260
g72	0.0918	0.011	0.01477	0.00052	0.17187	67.7048	2.38365	0.0463	0.0055	0.12757	94.2517	3.26451	1.10187	0.293857	Concordant									714.045	16.7869	20.1853	7.3	1.41	160	163.8	63.7	9950
g15	0.119	0.015	0.01457	0.00089	0.29363	68.6342	4.19248	0.0566	0.0063	0.15464	94.3021	5.6144	9.98799	0.00157565	Concordant									647.517	26.088	37.7644	3.1	9.34	924	1627	94.4	10720
g78	0.0998	0.0089	0.01499	0.00045	0.01046	66.7111	2.00267	0.0482	0.0042	0.31427	95.9859	2.70821	0.0243724	0.875941	Concordant									735.562	20.1696	25.0007	9.4	1.8	103.4	188	52.1	11520
g37	0.0998	0.009	0.01499	0.00057	0.14427	66.7111	2.53671	0.0489	0.0046	0.43109	95.9953	3.47293	0.0249451	0.874504	Concordant									730.832	24.9004	32.8555	8.9	1.1	120.9	77.5	73.9	9610
g95	0.0897	0.0084	0.01514	0.00052	0.22214	66.0502	2.26857	0.044	0.0041	0.22363	96.0288	3.23292	6.17847	0.0129314	Concordant									705.719	21.1662	27.0347	6.6	1.65	181	260	87.2	9410
g42	0.1033	0.012	0.0149	0.0012	0.51773	67.1141	5.40516	0.0508	0.0057	0.3391	96.0308	7.4755	0.859519	0.353873	Concordant									851.928	12.2563	13.4927	31.2	2.88	301	282.6	50.9	8140
g43	0.1004	0.0088	0.01502	0.00045	0.029742	66.5779	1.99468	0.0499	0.0044	0.32838	96.212	2.72034	0.0594786	0.807322	Concordant									726.886	24.1465	31.6344	8.5	2	228	200	99.2	9520
g98	0.0998	0.011	0.01557	0.0006	0.01769	64.2261	2.47499	0.0473	0.0052	0.43249	99.2387	3.58546	0.31148	0.576773	Concordant									632.193	28.3215	43.6007	2.5	3.39	211.5	597	57.3	11190
g14	0.1007	0.0081	0.0156	0.00052	0.099857	64.1026	2.13675	0.0467	0.0038	0.52241	99.464	3.12081	0.362771	0.546971	Concordant									693.859	20.1853	25.6334	5.7	4.2	92.3	199.1	48.4	10140
g73	0.101	0.014	0.0156	0.00059	0.085105	64.1026	2.42439	0.0476	0.0063	0.1097	99.6673	3.66782	0.101353	0.750212	Concordant									803.786	16.5365	19.1519	19.6	41.5	205	150.1	61.8	10550
g10	0.106	0.0078	0.01567	0.00044	0.13303	63.8162	1.7919	0.0495	0.0036	0.53841	100.429	2.70369	0.317602	0.573052	Concordant									776.005	17.7673	21.0428	14.7	1.54	28.5	125.3	2.25	11680
g87	0.112	0.013	0.01573	0.00058	0.15175	63.5728	2.34407	0.0529	0.0061	0.17316	100.959	3.63567	1.45131	0.228319	Concordant									870.681	32.2984	42.2208	37	23.69	153.8	247.4	79.8	11010
g99	0.1069	0.011	0.01618	0.00093	0.039451	61.8047	3.55243	0.049	0.0056	0.55447	103.384	5.17863	0.00355721	0.95244	Concordant									800.193	28.2671	37.0483	18.9	0.74	78.5	196.1	91.3	8340
g31	0.1151	0.011	0.01756	0.00053	0.12615	56.9476	1.71881	0.0477	0.0046	0.22925	112.107	3.28519	0.0990257	0.753002	Concordant									782.838	14.7213	16.8615	15.8	0.733	41.9	82.4	34.2	9960
g41	0.1196	0.0099	0.01808	0.00055	0.093689	55.3097	1.68254	0.0484	0.0041	0.39887	115.425	3.3396	0.0295391	0.86354	Concordant									708.17	33.6772	51.777	6.8	1.68	110	94	77.1	8900
g101	0.1316	0.011	0.01889	0.00057	0.18806	52.9381	1.59739	0.0517	0.0044	0.18154	120.952	3.54983	0.984529	0.321083	Concordant									746.954	19.0226	23.1302	10.7	3.87	82.6	144.7	43.3	11440
g44	0.1809	0.015	0.02544	0.0011	0.35585	39.3082	1.69965	0.0518	0.0045	0.49481	162.666	6.79359	1.25304	0.262972	Concordant									818.988	11.9373	13.196	22.8	10.1	187	235	11.58	12090
g16	0.1722	0.013	0.02576	0.00067	0.07943	38.8199	1.00968	0.0489	0.0036	0.48967	163.688	4.0373	0.20243	0.652767	Concordant									753.407	18.0281	21.6123	11.5	7.52	136.5	167.3	47.5	13950
g60	0.1763	0.014	0.02585	0.00083	0.31263	38.6847	1.2421	0.0512	0.0039	0.34333	164.542	5.17535	0.00364601	0.951851	Concordant									736.484	37.5857	59.4611	9.5	16.98	147.5	195.2	75.1	9900
g91	0.1951	0.017	0.02629	0.0008	0.25149	38.0373	1.15747	0.0529	0.0046	0.087571	167.746	5.00217	3.74823	0.0528635	Concordant									750.229	19.8666	24.3536	11.1	3.09	60.2	226.8	21.25	11250
g59	0.1901	0.016	0.02621	0.00086	0.075275	38.1534	1.25188	0.0526	0.0043	0.24274	167.916	5.14754	1.91477	0.166434	Concordant									756.496	18.8675	22.8004	11.9	1.81	72.8	97.7	55.5	8170
g75	0.1871	0.014	0.02641	0.00089	0.22446	37.8644	1.27601	0.0513	0.004	0.49882	168.718	5.42721	1.0283	0.310558	Concordant									678.685	33.0515	52.2946	4.7	11.05	110	526	86	11540
g46	0.184	0.017	0.02664	0.00097	0.069884	37.5375	1.36679	0.0499	0.0046	0.38958	169.746	5.75215	0.0681462	0.794055	Concordant									704.471	21.4044	27.4483	6.5	1.17	110.3	226	34.9	9930
g06	0.191	0.018	0.02664	0.00073	0.092925	37.5375	1.02862	0.0537	0.005	0.21402	169.954	4.49056	1.04363	0.30698	Concordant									970.355	56.0012	85.3222	84	12.16	339	721	89.2	10280
g105	0.1809	0.015	0.02685	0.0008	0.10242	37.2439	1.10969	0.05	0.0044	0.33249	170.597	4.82475	0.0870754	0.767929	Concordant									796.49	18.8693	22.4206	18.2	14.3	129.6	409	70.3	10490
g02	0.2045	0.015	0.02711	0.00081	0.41774	36.8868	1.10211	0.0553	0.0041	0.034641	172.258	5.08239	8.10459	0.00441532	Concordant									730.832	19.3971	23.8791	8.9	2.64	156	308	48.3	11910
g67	0.1812	0.016	0.0273	0.00083	0.015601	36.63	1.11366	0.0487	0.0044	0.34841	173.074	4.8936	0.385644	0.534598	Concordant									710.562	21.2333	27.0618	7	22.66	144.1	298.3	96.1	12490
g11	0.1946	0.017	0.02742	0.00083	0.10162	36.4697	1.10393	0.0536	0.0044	0.28877	174.92	5.04206	0.685857	0.407577	Concordant									785.816	18.4747	21.9564	16.3	0.717	37.2	57.5	41.7	8960
g80	0.1833	0.015	0.0277	0.00082	0.16986	36.1011	1.0687	0.048	0.0038	0.29777	175.663	5.00746	0.650469	0.419945	Concordant									817.187	14.55	16.4739	22.4	1.188	135.1	112.6	75.7	8050
g51	0.1877	0.015	0.02767	0.00072	-0.066921	36.1402	0.940403	0.0493	0.0038	0.42755	175.787	4.16351	0.0342873	0.853097	Concordant									808.741	15.9293	18.3131	20.6	1.57	30.1	258	60.3	13100
g22	0.192	0.017	0.02766	0.00088	0.24318	36.1533	1.15021	0.0507	0.0045	0.32278	176.02	5.46568	0.118822	0.730315	Concordant									832.141	16.6295	19.1046	25.9	4.77	81.1	153.9	50.1	11340
g94	0.1874	0.015	0.0278	0.00098	0.26698	35.9712	1.26805	0.0497	0.0039	0.4968	176.517	6.00169	0.138863	0.709414	Concordant									805.792	12.2985	13.68	20	0.574	61.7	79.7	59.7	8980
g45	0.1994	0.016	0.02815	0.00084	0.11064	35.524	1.06004	0.0515	0.0042	0.32967	179.529	5.07396	0.652549	0.419203	Concordant									741.847	20.5779	25.5464	10.1	5.4	453	457	81.9	8640
g85	0.1946	0.015	0.02838	0.00084	0.12224	35.2361	1.04293	0.0501	0.0039	0.56919	180.418	5.05324	0.000486346	0.982405	Concordant									828.46	17.4388	20.2055	25	2.02	246	115	154	7290
g34	0.1921	0.015	0.02879	0.00096	0.34837	34.7343	1.15821	0.0487	0.0037	0.31595	182.672	5.96333	0.570249	0.45016	Concordant									735.562	18.6253	22.6653	9.4	1.068	117.1	257.4	118.7	8040
g36	0.22	0.028	0.02881	0.0012	-0.10681	34.7102	1.44575	0.0559	0.0076	0.34853	185.279	6.91382	2.19073	0.138844	Concordant									524.921	64.6421		0.44	13.3	904	1720	196	9640
g57	0.199	0.018	0.02933	0.00092	0.12706	34.0948	1.06946	0.0486	0.0044	0.29674	186.165	5.58496	0.0708489	0.790105	Concordant									696.623	19.6777	24.7763	5.9	2.42	142.3	292.9	55.6	12090
g93	0.211	0.018	0.02983	0.00091	0.1258	33.5233	1.02267	0.0521	0.0044	0.33648	189.925	5.52332	0.402105	0.526004	Concordant									867.934	12.0985	13.2604	36.1	1.63	96.2	57	66.7	8170
g77	0.2093	0.016	0.03026	0.00085	0.20654	33.0469	0.928284	0.0509	0.0038	0.44897	192.235	5.22187	0.0139095	0.906116	Concordant									726.886	28.8464	40.3081	8.5	19.96	190.5	220	124.5	9340
g23	0.196	0.03	0.0307	0.0015	-0.054706	32.5733	1.59153	0.0476	0.0079	0.37032	193.156	8.62733	0.921421	0.337102	Concordant									792.112	24.1641	30.4109	17.4	10.32	213	279	2.92	12400
g49	0.2123	0.016	0.03059	0.00089	0.20586	32.6904	0.951111	0.0508	0.0038	0.61499	194.347	5.44404	0.0342197	0.85324	Concordant									715.179	19.4541	24.1659	7.4	18.1	948	513	203	8200
g52	0.2125	0.018	0.0315	0.00085	0.15435	31.746	0.856639	0.0498	0.0041	0.21153	199.633	5.20731	0.318904	0.572267	Concordant									739.199	20.301	25.1548	9.8	46	260	318	60.8	11210
g89	0.229	0.018	0.03153	0.00096	0.21423	31.7158	0.965658	0.0537	0.0042	0.33117	200.815	5.89313	1.55322	0.21266	Concordant									677.022	22.2878	29.5055	4.6	3.07	188.5	257.6	91.9	10110
g79	0.2113	0.017	0.03195	0.00098	0.261	31.2989	0.960029	0.0497	0.0039	0.38613	202.117	6.02776	1.35431	0.244525	Concordant									740.089	20.1495	24.9103	9.9	5.18	268	171.2	89.6	7720
g103	0.2485	0.018	0.03217	0.00091	0.42634	31.0849	0.879304	0.0573	0.0041	0.42942	203.655	5.67638	10.0538	0.00152031	Concordant									862.911	13.1064	14.4966	34.5	7.23	208.9	337.9	70.8	10100
g29	0.258	0.023	0.0379	0.0013	-0.09218	26.3852	0.905034	0.0504	0.0046	0.41207	238.577	7.13018	0.418342	0.517765	Concordant									815.818	14.6993	16.672	22.1	4.44	590	200	197	7410
g63	0.2699	0.02	0.0378	0.001	0.48514	26.455	0.699868	0.05195	0.0037	0.41988	239.013	6.17307	0.237134	0.626284	Concordant									715.179	21.3044	27.0999	7.4	21.29	293	2833	222.9	14780
g86	0.268	0.024	0.0397	0.0014	0.24649	25.1889	0.888274	0.0506	0.0046	0.21035	250.019	8.48614	1.08577	0.297409	Concordant									784.634	15.559	17.9602	16.1	0.686	7.61	37	27.3	7650
g102	0.3906	0.029	0.0521	0.0014	0.38152	19.1939	0.515766	0.05535	0.0039	0.39985	327.474	8.57582	0.568226	0.450965	Concordant									813.97	15.3167	17.4807	21.7	4.46	253	106.3	129.2	7080
g69	0.479	0.039	0.0609	0.0023	-0.13166	16.4204	0.620145	0.0582	0.0051	0.67772	384.992	11.6964	1.04066	0.307668	Concordant									662.506	22.5453	30.3125	3.8	9.2	1051	1651	318.7	8630
g08	0.559	0.041	0.0728	0.0021	0.0052494	13.7363	0.396238	0.0561	0.0041	0.56839	452.616	11.4291	0.020867	0.885142	Concordant									683.5	24.6702	33.6774	5	4.13	217	373	109.3	9800
g96	0.561	0.042	0.0729	0.0026	0.54098	13.7174	0.489236	0.0568	0.0042	0.50366	453.567	15.6109	0.0154177	0.901182	Concordant									691.013	20.7231	26.5597	5.5	4.26	270.4	323.2	81.2	10380
g97	0.581	0.045	0.0758	0.0022	0.18438	13.1926	0.382899	0.0568	0.0044	0.40387	470.294	12.6995	0.161067	0.688176	Concordant									783.44	22.8487	28.4773	15.9	42.4	423	479	129.4	11160
g17	0.617	0.046	0.0762	0.0023	0.3958	13.1234	0.396112	0.0589	0.0044	0.3308	474.007	13.7304	1.1809	0.277173	Concordant									710.562	26.8348	36.9568	7	21.1	279	353	146	12080
g24	0.601	0.049	0.0767	0.0023	0.53025	13.0378	0.390964	0.0578	0.0045	0.097662	476.316	13.6975	0.0123498	0.911514	Concordant									658.478	25.0218	35.1516	3.6	9.15	370	1631	109.8	13350
g07	0.611	0.046	0.0801	0.0025	0.41216	12.4844	0.38965	0.0564	0.0041	0.3991	495.883	14.8181	0.898244	0.343253	Concordant									725.875	16.8405	20.1558	8.4	12.88	225.8	194.6	38	11910
g28	0.635	0.049	0.08	0.0025	0.51325	12.5	0.390625	0.0578	0.0042	0.30101	496.073	14.9164	0.0555281	0.813709	Concordant									774.069	13.4976	15.3122	14.4	8.63	152.1	205.9	16.65	10230
g26	0.714	0.055	0.086	0.0028	0.30031	11.6279	0.378583	0.0601	0.0047	0.45578	533.487	16.2528	0.9116	0.33969	Concordant									758.757	32.7965	47.0207	12.2	35	307	641	73.5	11650
g90	0.687	0.051	0.0864	0.0025	0.3107	11.5741	0.334898	0.0594	0.0044	0.42466	533.921	14.5926	0.0471282	0.828138	Concordant									765.275	18.1645	21.6986	13.1	1.312	73.5	138.6	38.3	11110
g48	0.709	0.055	0.0867	0.0033	0.4676	11.534	0.439011	0.0587	0.0044	0.50418	536.767	19.3745	0.310389	0.577442	Concordant									1073.78	18.822	20.7655	173	50.6	3080	6630	392	14610
g25	0.71	0.055	0.0871	0.0028	0.26806	11.4811	0.369081	0.0596	0.0044	0.47683	539.144	16.1192	0.154237	0.694518	Concordant									662.506	28.5072	42.3633	3.8	2.43	59.6	164.4	72.8	10960
g38	0.71	0.053	0.0881	0.0024	0.10764	11.3507	0.309214	0.0585	0.0045	0.45215	544.354	13.437	0.000757886	0.978037	Concordant									739.199	25.3703	33.48	9.8	18.58	83.2	200.4	31.1	9640
g05	0.691	0.051	0.0892	0.0025	0.17386	11.2108	0.314203	0.0572	0.0042	0.43304	548.294	14.0915	1.22778	0.267839	Concordant									976.533	29.2346	35.3626	88	6.98	60.4	97	61.3	11600
g19	0.715	0.055	0.0891	0.0027	0.18205	11.2233	0.340101	0.0594	0.0046	0.45778	549.854	15.2436	0.0222598	0.881398	Concordant									742.716	22.5598	28.671	10.2	1.44	176	104	74.2	7910
g03	0.729	0.054	0.0906	0.0024	0.24829	11.0375	0.292385	0.0589	0.0042	0.45802	558.799	13.8928	0.0396532	0.84216	Concordant									788.145	19.6214	23.5749	16.7	0.202	19.7	45.3	37.7	6690
g65	0.754	0.057	0.093	0.0025	0.4651	10.7527	0.289051	0.0591	0.0043	0.27248	573.282	14.742	0.0345723	0.852495	Concordant									710.562	26.8348	36.9568	7	15.63	253	575	62.8	11150
g64	0.753	0.056	0.0941	0.003	0.31592	10.627	0.338799	0.0585	0.0043	0.56108	578.429	17.1665	0.384168	0.535381	Concordant									671.847	31.3589	48.5205	4.3	5.25	317	644	104.3	11260
g04	0.862	0.064	0.1009	0.0031	0.69645	9.9108	0.304494	0.0624	0.0045	0.30166	617.69	17.5945	0.787641	0.374814	Concordant									1068.33	20.1446	22.4112	167	29.8	1165	5730	379	16000
g39	0.869	0.066	0.1033	0.003	0.40291	9.68054	0.281139	0.0613	0.0045	0.23386	633.784	17.4527	0.00626235	0.936925	Concordant									695.251	19.9279	25.1967	5.8	12.02	669	485	192.9	8050
g74	0.884	0.064	0.1063	0.0031	0.034859	9.40734	0.274344	0.0613	0.0045	0.75851	649.538	16.2087	0.178354	0.672792	Concordant									720.668	16.7289	20.0416	7.9	0.877	94.1	168	43.4	9750
g62	1.146	0.089	0.123	0.005	0.60168	8.13008	0.330491	0.0675	0.005	0.43107	749.615	28.6058	2.59516	0.10719	Concordant									714.045	21.5178	27.4671	7.3	3.57	186	217.7	56.8	9450
g88	1.205	0.092	0.1277	0.0046	0.61157	7.83085	0.282082	0.069	0.005	0.39343	774.512	26.2951	2.74594	0.0975014	Concordant									749.419	19.3198	23.5442	11	3.1	185	205	57.8	9730
g84	1.261	0.11	0.1324	0.0043	0.30769	7.55287	0.245297	0.0696	0.006	0.22109	804.006	24.0615	1.22627	0.268134	Concordant									979.54	26.2277	31.017	90	1.32	108	158.5	84.2	7710
g100	1.486	0.12	0.1448	0.0048	0.5221	6.90608	0.228931	0.0735	0.0058	0.3204	871.802	27.0287	6.08994	0.0135954	Concordant									854.674	33.063	44.0051	32	15.5	687	1057	162	8920
g47	1.657	0.13	0.1581	0.0046	-0.22691	6.32511	0.184032	0.0767	0.0057	0.81063	957.614	20.5113	2.23262	0.135125	Concordant									733.696	22.0363	27.9763	9.2	5.18	83.2	152.8	90.3	11360
g30	1.63	0.12	0.1636	0.0042	0.1758	6.11247	0.156922	0.0731	0.0052	0.74481	977.524	22.0977	0.045025	0.831958	Concordant									736.484	34.2838	51.4322	9.5	3.63	41.4	76.7	50.7	9460
g56	1.675	0.13	0.1637	0.005	0.16053	6.10874	0.186583	0.0761	0.0059	0.49439	981.5	25.7363	0.677252	0.410535	Concordant									668.226	22.7872	30.6091	4.1	1.639	95.4	328	64.8	11090
g61	1.669	0.12	0.1673	0.0049	0.64648	5.97729	0.175067	0.0729	0.0051	0.65109	997.24	26.9939	0.000557701	0.981159	Concordant									761.701	18.0811	21.6119	12.6	2.63	110.5	108.8	38.7	10010
g104	1.695	0.13	0.1678	0.005	0.32103	5.95948	0.177577	0.0758	0.0056	0.40078	1000.92	26.7562	0.077256	0.781051	Concordant									788.72	14.0505	15.9597	16.8	0.734	66.5	87.9	20.66	9930
g27	1.913	0.14	0.1819	0.0051	0.52077	5.49753	0.154136	0.0776	0.0056	0.41612	1077.63	27.7774	0.156473	0.692424	Concordant									793.222	19.3443	23.1265	17.6	8.3	108	327	47.3	12540
g33	1.984	0.15	0.1813	0.0054	0.38008	5.51572	0.164285	0.0795	0.0057	0.61356	1078.19	28.9125	2.16596	0.141097	Concordant									685.051	20.6681	26.5732	5.1	4.37	218	204.6	62	9940
g35	3.499	0.25	0.2608	0.0082	0.62906	3.83436	0.120559	0.0976	0.007	0.73663	1497.58	41.6097	2.16945	0.140777	Concordant									732.75	19.0799	23.3765	9.1	3.08	61.2	234.7	16.69	12330
g20	4.06	0.31	0.2777	0.0085	0.56845	3.60101	0.110222	0.1087	0.0078	0.1832	1584.97	42.6495	6.27748	0.0122282	Concordant									634.949	25.5657	37.178	2.6	1.688	97.6	141.5	30.11	7290
g50	4.322	0.31	0.3014	0.0083	0.59873	3.31785	0.0913675	0.1064	0.0075	0.49879	1698.18	40.8169	0.000812758	0.977256	Concordant									776.005	12.7143	14.304	14.7	4.67	118.8	168.8	31.02	9400
g18	6.4	0.48	0.358	0.012	0.46259	2.7933	0.09363	0.131	0.0095	0.60531	1992.65	52.4777	3.3731	0.0662689	Concordant									656.393	22.2915	30.0031	3.5	1.96	104	138.6	63.4	8150
g70	8.21	0.6	0.413	0.015	0.65386	2.42131	0.087941	0.1458	0.01	0.68154	2242.32	61.4662	0.846076	0.357665	Concordant									666.36	26.0874	37.0166	4	3.47	236	435	71.8	13010
g53	0.483	0.037	0.05677	0.0015	0.1139	17.6149	0.465429	0.0625	0.0046	0.38793	359.444	8.90379	11.1885	0.000823056	Discordant									750.229	15.0467	17.479	11.1	1.161	119.7	161.6	72.5	9130
g83	0.993	0.079	0.1047	0.0039	0.56566	9.5511	0.355772	0.0691	0.0051	0.37301	640.365	22.746	11.6601	0.000638544	Discordant									660.515	22.985	31.172	3.7	9.69	225	307	102.9	9730
g82	0.439	0.037	0.0507	0.0016	-0.0043788	19.7239	0.622449	0.0637	0.0055	0.45541	324.795	9.2164	12.6968	0.000366285	Discordant									686.577	25.1588	34.5091	5.2	3.25	69.7	118.2	52	8830
g71	1.99	0.18	0.1629	0.006	0.14135	6.13874	0.226104	0.089	0.0076	0.4611	994.929	31.3318	16.571	4.68633e-05	Discordant									701.925	18.7431	23.2398	6.3	2.59	303	175	92	9080
g55	0.712	0.052	0.0792	0.0022	0.5837	12.6263	0.35073	0.066	0.0047	0.36695	485.392	12.8353	17.1642	3.42836e-05	Discordant									783.44	17.7905	21.0146	15.9	0.832	97.4	142	56.2	8190
g92	0.518	0.05	0.05274	0.0014	0.031848	18.9609	0.503324	0.073	0.0071	0.2098	335.743	8.39552	26.8728	2.17297e-07	Discordant									722.783	30.6247	44.0979	8.1	9.29	111.5	162.4	75.9	11800
g66	2.173	0.16	0.1702	0.0044	0.31071	5.87544	0.151892	0.0927	0.0067	0.43286	1020.58	24.0874	36.314	1.67951e-09	Discordant									654.258	21.072	27.8675	3.4	3.54	298	584	106.1	10820
g81	0.179	0.026	0.01558	0.00074	0.43634	64.1849	3.04858	0.088	0.012	-0.077434	95.8566	4.54031	39.2689	3.69283e-10	Discordant									580.882	31.4198	57.2103	1.15	6.98	215.2	769	105.8	12490
g32	0.4117	0.031	0.04373	0.0014	0.2686	22.8676	0.732098	0.0672	0.005	0.62748	278.658	8.60342	43.9773	3.32206e-11	Discordant									758.757	24.0813	30.8707	12.2	6.25	165.2	3230	145.1	11790
g68	0.2211	0.017	0.00971	0.00034	0.21461	102.987	3.60612	0.1676	0.013	0.63414	60.5911	2.16383	358.958	4.74884e-80	Discordant									652.068	32.983	54.2971	3.3	10.5	102	207	51.1	10770
g76	0.178	0.013	0.0091	0.00048	0.71502	109.89	5.7964	0.1452	0.012	0.77911	39.747	2.54749	470.2	2.8986e-104	Discordant									726.886	19.2341	23.6797	8.5	3.44	197	195.5	61.7	9470
AWI-35 (Detrital)
g01	0.607	0.028	0.0781	0.003	0.089446	12.8041	0.491835	0.0576	0.0023	0.37279	483.193	13.139	0.0667822	0.796081	Concordant	0.03032	27.09	0.0007932	2.3e-05	0.282709	2e-05	7.85104	1.00384	770.767	16.7994	19.7352	13.9	4.16	89.4	104.7	66.1	8660
g02	0.663	0.034	0.0804	0.0031	0.30616	12.4378	0.479567	0.0601	0.0029	0.042935	505.877	15.8176	2.37904	0.122973	Concordant	0.01441	36	0.000388	1.6e-05	0.282435	1.9e-05	-1.21526	1.02934	737.397	23.5759	30.4442	9.6	2.06	46.3	192.1	27.1	11280
g03	0.1976	0.011	0.02789	0.001	0.16564	35.8551	1.28559	0.0527	0.003	0.015669	178.917	5.58337	1.23934	0.265598	Concordant	0.04647	33.44	0.001234	3.5e-05	0.282737	2e-05	2.13922	0.831804	724.855	21.2651	26.8785	8.3	14.16	735	728	76.9	8520
g05c	0.68	0.024	0.0851	0.0031	0.31431	11.7509	0.428058	0.0586	0.0016	0.28641	526.681	12.9821	0.000833045	0.976974	Concordant	0.0541	28.53	0.001334	7.5e-05	0.282467	2e-05	0.0480011	1.01515	807.766	17.7564	20.78	20.4	24.5	490	317	47.9	9070
g05r	0.728	0.036	0.0845	0.0035	-0.084271	11.8343	0.490179	0.0621	0.0029	0.56159	538.698	14.2906	4.38189	0.0363227	Concordant	0.0407	16.2	0.0011	0.00011	0.282412	2.5e-05	-1.55612	1.23625	855.013	18.658	21.6684	32.1	9.55	185.2	127.3	49.6	7480
g06c	0.0924	0.007	0.0142	0.00057	0.030657	70.4225	2.82682	0.0465	0.0032	0.27887	90.6289	3.20538	0.0994758	0.75246	Concordant	0.0397	21.13	0.001039	3.5e-05	0.28277	2.3e-05	1.42292	0.884844	706.952	19.9332	25.03	6.7	1.287	130.4	188.3	102.5	5840
g06r	0.0913	0.0077	0.01401	0.00066	0.083872	71.3776	3.36254	0.0484	0.0039	0.24961	89.4573	3.74698	0.0594023	0.807443	Concordant	0.0789	21.44	0.001927	6.7e-05	0.282768	2.3e-05	1.27432	0.896282	673.605	27.0213	38.6557	4.4	0.463	53.6	111.4	50.7	6580
g07c	0.0959	0.0064	0.01433	0.00056	-0.20761	69.7837	2.72707	0.0478	0.0035	0.51948	92.1017	2.74485	0.112714	0.737076	Concordant	0.0502	32.14	0.001338	5.3e-05	0.282463	2e-05	-9.42206	0.769345	758.008	13.4269	15.2928	12.1	2.39	262	163.6	132.8	9540
g07r	0.107	0.018	0.01361	0.00072	0.18365	73.4754	3.88701	0.0601	0.0099	0.0046271	87.55	4.55997	3.83021	0.0503366	Concordant	0.0297	31.2	0.000933	4.5e-05	0.282485	2.1e-05	-8.71766	0.844112	768.739	17.6634	20.957	13.6	1.163	114.4	89.1	54.2	9840
g09	1.244	0.046	0.1329	0.0053	0.35922	7.52445	0.300072	0.0699	0.0021	0.43652	816.846	19.6654	1.19324	0.274677	Concordant	0.03407	30.61	0.0010498	3e-05	0.282268	2.1e-05	-0.566062	1.19143	749.419	28.4901	38.8575	11	5.59	62.7	187.8	58.5	9220
g10	0.738	0.027	0.0911	0.0035	0.38451	10.9769	0.421727	0.0591	0.0017	0.2832	561.47	14.5939	0.00603967	0.938055	Concordant	0.01066	41.91	0.000302	1e-05	0.282201	2.1e-05	-8.23375	1.07234	751.032	16.3343	19.2371	11.2	8.58	150.2	137.9	30.12	12690
g12	0.594	0.021	0.076	0.0029	-0.12401	13.1579	0.502078	0.0572	0.0019	0.59514	472.949	9.941	0.0109844	0.916529	Concordant	0.01482	34.17	0.00043	1.6e-05	0.282562	2.1e-05	2.53682	0.968857	703.206	20.6179	26.1835	6.4	8.1	185	164	73	8190
g15	0.2428	0.0094	0.03393	0.0012	0.45514	29.4724	1.04235	0.052	0.0014	0.12765	217.755	6.47127	2.0085	0.15642	Concordant	0.03251	41.82	0.0008985	2.6e-05	0.282669	1.9e-05	0.616761	0.816688	699.31	20.2834	25.7053	6.1	9.5	412.3	492	78.1	10690
g16	0.1011	0.0075	0.01389	0.00064	0.20085	71.9942	3.31723	0.0516	0.0034	0.12546	90.7236	3.78843	5.89147	0.0152144	Concordant	0.0834	12.1	0.00245	9.8e-05	0.282597	5.1e-05	-4.77874	1.88815	763.859	18.374	22.0121	12.9	2.87	316	170.8	140.7	9370
g17	0.2135	0.0076	0.0311	0.0011	0.29647	32.1543	1.13729	0.0502	0.0014	0.38954	196.905	5.31183	0.0576375	0.81027	Concordant	0.01993	40.7	0.000621	2.2e-05	0.282596	1.9e-05	-2.38249	0.791439	652.068	26.6164	38.6992	3.3	8.88	414	1027	71.7	15000
g18	0.1799	0.01	0.02649	0.001	0.20425	37.7501	1.42507	0.05	0.0023	0.24218	168.366	5.53262	0.014139	0.905349	Concordant	0.02737	40.85	0.000715	3.4e-05	0.282482	2e-05	-7.0504	0.832102	726.886	17.5456	21.1662	8.5	2.65	154.9	290.1	53.1	11370
g19	0.0973	0.01	0.0159	0.00074	0.05908	62.8931	2.9271	0.0448	0.0047	0.21699	100.272	4.27939	2.15245	0.142342	Concordant	0.02357	35.79	0.0006371	1.8e-05	0.282737	2e-05	0.490457	0.802148	772.1	15.4672	17.9119	14.1	0.807	77.1	83.6	44.03	9430
g20	1.955	0.084	0.179	0.007	0.66298	5.58659	0.21847	0.0798	0.0022	-0.11482	1095.08	28.7587	7.20279	0.00727903	Concordant	0.0228	37.77	0.000606	5.7e-05	0.282109	2e-05	0.234568	1.39421	807.766	25.5783	32.4024	20.4	7.73	65.4	80.1	28.9	10770
g21	0.23	0.0075	0.03356	0.0012	0.22042	29.7974	1.06546	0.0494	0.0014	0.40775	211.183	5.25444	0.363617	0.546504	Concordant	0.01753	32.59	0.00056	2.5e-05	0.282648	2.2e-05	-0.221579	0.897254	689.558	19.8156	25.1041	5.4	8.87	404	622	64.4	11050
g22	0.1036	0.01	0.01409	0.00065	-0.025152	70.9723	3.2741	0.0543	0.0055	0.30887	91.901	3.73756	3.75631	0.0526085	Concordant	0.03128	23.2	0.000819	3.5e-05	0.282798	2.2e-05	2.4541	0.861558	782.234	18.997	22.7331	15.7	0.642	66.6	95.1	51.3	8110
g23	0.189	0.013	0.02683	0.0011	0.32113	37.2717	1.5281	0.0519	0.0031	0.022225	171.635	6.58579	0.851387	0.35616	Concordant	0.03733	37.57	0.001029	3.1e-05	0.282645	2e-05	-1.24853	0.853544	683.5	31.6792	48.5508	5	2.14	119.5	207	95.5	10390
g25	0.1875	0.0078	0.0272	0.0011	0.34507	36.7647	1.48681	0.0504	0.0016	0.26084	173.785	5.56376	0.147801	0.700646	Concordant	0.0745	34.6	0.00205	9e-05	0.282588	2.3e-05	-3.33606	0.940828	715.179	22.2174	28.6017	7.4	6.94	354	516	115.1	10320
g26	0.282	0.017	0.03793	0.0015	0.25144	26.3644	1.04262	0.055	0.0035	0.057714	243.24	8.49641	2.91114	0.0879699	Concordant	0.0151	27.5	0.000543	4.9e-05	0.282731	2.4e-05	3.42161	1.04412	697.976	22.6917	29.7501	6	2	82.8	146.8	70.7	8380
g28	0.0959	0.0054	0.01509	0.00063	0.3728	66.2691	2.7667	0.0462	0.0026	0.086865	95.3777	3.63236	1.94975	0.162614	Concordant	0.0383	32.8	0.001073	6.4e-05	0.282556	2e-05	-6.04596	0.789843	668.226	22.7872	30.6091	4.1	1.53	168	203	76.9	11640
g30	0.659	0.024	0.0813	0.003	0.17269	12.3001	0.453879	0.0585	0.0017	0.36015	510.102	12.2926	0.920772	0.337272	Concordant	0.03851	43.49	0.0009955	2.9e-05	0.282407	1.9e-05	-2.3189	0.950608	754.188	13.1787	14.9883	11.6	4.54	86.2	163.5	86.2	11120
g31	0.1668	0.0067	0.02385	0.00091	0.039025	41.9287	1.5998	0.0507	0.002	0.37282	154.242	4.16968	1.37214	0.241445	Concordant	0.02962	36	0.000925	3.8e-05	0.282752	2.5e-05	2.17136	0.978775	677.022	22.2878	29.5055	4.6	3.58	237.5	320.4	84.8	10210
g32	0.1097	0.007	0.01538	0.00065	0.27337	65.0195	2.7479	0.0518	0.0028	0.16868	100.014	3.85441	4.8675	0.0273672	Concordant	0.02741	31.24	0.000708	2.4e-05	0.282623	2e-05	-3.5521	0.793051	782.234	12.6334	14.1787	15.7	0.826	82.9	181.4	48.3	8280
g33	0.713	0.032	0.0883	0.0034	0.083606	11.325	0.436071	0.0586	0.0023	0.49317	546.035	14.3756	0.00629556	0.936759	Concordant	0.0069	42.6	0.000223	3.7e-05	0.282327	2.2e-05	-4.08747	1.11361	793.773	24.318	30.628	17.7	2.92	51.1	447	5.02	13600
g35	0.1895	0.01	0.02694	0.0011	0.12765	37.1195	1.51564	0.0506	0.0028	0.29647	173.202	5.69707	0.884545	0.34696	Concordant	0.0574	25.49	0.001482	5.9e-05	0.282687	2e-05	0.219145	0.835977	819.879	17.0107	19.6862	23	7.22	381	205.5	96.1	7880
g37	0.1012	0.0061	0.01522	0.00063	0.16031	65.703	2.71964	0.0483	0.0027	0.26534	97.531	3.49343	0.0255456	0.873015	Concordant	0.027096	28.56	0.00068354	1.9e-05	0.282861	2e-05	4.81349	0.784918	870.378	12.176	13.3475	36.9	2.71	268.2	236.2	46.1	9030
g39	0.1085	0.0079	0.01511	0.00061	0.12183	66.1813	2.67178	0.0517	0.0034	0.16605	98.1773	3.57952	4.11885	0.0424079	Concordant									1730.33	101.586	126.573	2980	1.195	116.6	251.2	37.19	10180
g40	0.097	0.0061	0.01443	0.0006	0.21178	69.3001	2.8815	0.049	0.0029	0.21444	92.7966	3.44593	0.290428	0.589947	Concordant	0.0261	33.92	0.000649	5.8e-05	0.282787	2.1e-05	2.09493	0.821719	754.963	17.7973	21.2669	11.7	0.864	97	186.3	97.2	8990
g43	0.2085	0.01	0.03068	0.0012	0.29046	32.5945	1.27488	0.0491	0.0021	0.16166	193.744	6.34709	0.279221	0.597212	Concordant	0.02918	36.9	0.000856	3.1e-05	0.282782	2.2e-05	4.09841	0.920494	708.17	26.463	36.3232	6.8	5.15	232	372	69.5	13030
g44	0.0971	0.0061	0.01498	0.00058	0.11878	66.7557	2.58467	0.0465	0.0027	0.24993	95.3693	3.24376	0.304538	0.581051	Concordant	0.03657	18.2	0.001033	3.1e-05	0.282779	2.5e-05	1.84391	0.956294	751.83	13.4458	15.3461	11.3	1.13	126.8	199.3	64.1	7970
g45	0.712	0.025	0.0861	0.0032	0.29825	11.6144	0.431662	0.0596	0.0018	0.26768	541.445	13.2663	1.76656	0.183808	Concordant	0.03353	26.3	0.001042	3.1e-05	0.282513	2.2e-05	2.10042	1.07937	645.148	30.1819	47.3765	3	0.358	9.15	266.4	65.5	10760
g47	0.1863	0.007	0.02761	0.00099	0.12746	36.2188	1.29868	0.0494	0.0016	0.30298	174.476	4.57631	0.27298	0.60134	Concordant	0.0374	27.7	0.001088	3.6e-05	0.282605	2.3e-05	-2.609	0.916661	673.605	20.2544	26.088	4.4	4.36	240.9	469.6	75.8	9850
g48	0.1001	0.0061	0.01548	0.00061	-0.058537	64.5995	2.54559	0.0479	0.0029	0.39105	98.3122	3.10024	0.378368	0.538478	Concordant	0.0382	31.38	0.001097	3.7e-05	0.282715	2e-05	-0.360434	0.776667	786.986	13.207	14.8864	16.5	1.97	191	159.8	66.8	8200
g51	0.105	0.012	0.01581	0.00094	0.030254	63.2511	3.76066	0.0498	0.0067	0.46583	101.178	5.31224	0.0017746	0.966398	Concordant	0.01379	37.89	0.0003661	1e-05	0.282705	2e-05	-0.603463	0.825118	785.816	26.2785	33.9863	16.3	1.087	119.5	125.2	28.4	9920
g52	0.844	0.039	0.0972	0.0044	0.82023	10.2881	0.465715	0.0629	0.0014	-0.11055	620.514	21.4862	10.0219	0.00154692	Concordant	0.02948	29.3	0.000731	3.5e-05	0.281932	3e-05	-16.6215	1.54981	662.506	29.9409	45.6782	3.8	4.12	47.6	422	8.17	10600
g53	0.929	0.037	0.1095	0.0043	0.70868	9.13242	0.358625	0.0617	0.0015	-0.077795	667.407	19.3742	0.0953097	0.757532	Concordant	0.017429	33.95	0.0004763	1.4e-05	0.282433	2e-05	2.26627	1.14529	768.055	18.9312	22.776	13.5	12.01	173.5	286.5	37.5	10760
g54	0.921	0.029	0.10587	0.0037	0.36624	9.44555	0.330108	0.06343	0.0013	0.17428	659.325	14.4072	1.75449	0.185313	Concordant	0.0558	43.7	0.00137	0.00014	0.282355	1.9e-05	-1.06826	1.04711	802.259	29.0727	38.3996	19.3	39.3	548	597	70.4	11700
g55	0.903	0.032	0.1027	0.0039	0.53776	9.7371	0.369763	0.0641	0.0016	0.14785	648.351	16.6169	5.45032	0.0195648	Concordant	0.01944	30.2	0.0005664	1.9e-05	0.282276	2.2e-05	-3.75591	1.15543	708.17	19.7161	24.6702	6.8	12.85	204	237.1	42.73	10910
g56	0.666	0.023	0.083	0.003	0.24809	12.0482	0.435477	0.058	0.0017	0.26847	516.805	12.2705	0.186649	0.66572	Concordant	0.058	36.8	0.001252	9.6e-05	0.282414	2.1e-05	-2.01321	1.0426	744.431	15.0692	17.5456	10.4	2.99	55.8	110.9	50.23	10470
g57	1.748	0.048	0.1675	0.006	0.45446	5.97015	0.213856	0.07568	0.0013	0.71934	1024.84	17.6853	3.61124	0.0573904	Concordant	0.03361	41.51	0.000846	2.9e-05	0.282149	1.9e-05	-0.0790857	1.08514	740.089	23.0553	29.5277	9.9	36.1	357	526	106.6	11500
g58	0.1016	0.0064	0.01534	0.00063	-0.084062	65.189	2.67726	0.0483	0.0033	0.40011	98.1749	3.17723	0.000965856	0.975207	Concordant	0.01441	37.24	0.0003999	1.3e-05	0.282683	2e-05	-1.44993	0.778173	740.972	15.524	18.1894	10	1.44	149.7	141.1	35.1	10350
g60	0.799	0.033	0.0927	0.0043	0.37177	10.7875	0.50039	0.0627	0.0024	0.56756	589.491	17.4215	3.84363	0.0499354	Concordant	0.0325	37.17	0.00071	0.00012	0.282422	2e-05	0.0555194	1.14041	736.484	26.6612	35.8573	9.5	15.12	297	325	19.4	10150
g61	0.23	0.023	0.0313	0.0018	0.30627	31.9489	1.83732	0.0516	0.0037	0.15762	200.613	10.7891	1.47842	0.224022	Concordant	0.0884	12.2	0.0023	0.00013	0.282689	5.4e-05	0.765633	2.153	640.202	41.7201	89.1827	2.8	4.24	244	351	115	10300
g62	0.2502	0.01	0.03579	0.0013	0.25326	27.9408	1.01489	0.0512	0.0019	0.29146	226.711	6.41695	0.000119772	0.991268	Concordant	0.02144	21.8	0.000749	2.9e-05	0.282575	3e-05	-2.49193	1.20595	660.515	36.1084	62.7437	3.7	4.87	223	679	77	12320
g63	0.0918	0.0033	0.01377	0.00049	-0.030535	72.6216	2.58421	0.0487	0.0016	0.4552	88.6774	2.15331	0.209949	0.646807	Concordant	0.1669	11.4	0.0046	0.00016	0.282722	4.1e-05	-0.525957	1.50115	660.515	22.985	31.172	3.7	11.84	1419	1405	336	9220
g64	0.11	0.012	0.01618	0.00087	0.021416	61.8047	3.32324	0.0497	0.0061	0.33037	103.958	4.97434	0.167868	0.682013	Concordant	0.02709	16.7	0.00083	2.5e-05	0.282791	3.7e-05	2.46772	1.4186	788.145	18.144	21.4709	16.7	1.02	106.8	86.5	49.1	8890
g66	0.1	0.0048	0.01489	0.00056	0.28077	67.1592	2.5258	0.0482	0.0018	0.148	95.8042	3.12561	0.382215	0.53642	Concordant	0.0902	23.57	0.0022158	6.2e-05	0.282814	2.4e-05	3.01623	0.91797	625.483	24.7934	35.9202	2.27	2.32	241.9	404.1	141.6	6960
g67	0.117	0.016	0.01413	0.00058	0.2541	70.7714	2.90498	0.0608	0.008	-0.05744	90.4149	3.68677	9.48656	0.00206983	Concordant	0.07936	29.08	0.002044	5.7e-05	0.28256	2.1e-05	-6.06948	0.823352	835.326	13.7986	15.4468	26.7	4.52	497	158.9	172.8	8350
g68	0.827	0.024	0.1002	0.0037	0.076128	9.98004	0.368524	0.0602	0.0013	0.70366	612.883	11.7263	0.0874962	0.767385	Concordant	0.01435	40.47	0.0003557	9.9e-06	0.282483	2e-05	2.87544	0.973588	681.922	23.797	32.0998	4.9	6.19	99.8	567	30.46	10750
g69	0.379	0.015	0.05085	0.0018	0.32701	19.6657	0.69613	0.0544	0.0018	0.068899	323.004	9.00779	1.04849	0.305856	Concordant	0.04513	36.18	0.0012705	3.5e-05	0.282686	1.9e-05	3.42792	0.874072	597.771	34.4222	65.8313	1.5	7.86	237	476	102.7	9490
g70	0.0985	0.0071	0.01451	0.00062	0.15018	68.918	2.94481	0.0486	0.0033	0.2011	93.4419	3.58683	0.501212	0.478968	Concordant	0.0366	35.36	0.001011	3.5e-05	0.282726	1.9e-05	-0.0709308	0.751733	759.5	16.5049	19.411	12.3	1.211	131.1	179	85.6	8800
g71	0.1841	0.01	0.02616	0.001	-0.052187	38.2263	1.46125	0.0513	0.0032	0.43499	168.286	4.9442	0.87958	0.348317	Concordant	0.02427	35.08	0.000617	2.3e-05	0.28275	2e-05	2.4395	0.818415	732.75	22.2129	28.279	9.1	1.96	110.4	130.9	46.3	10330
g72	0.735	0.026	0.0896	0.0033	0.4571	11.1607	0.411053	0.0605	0.0013	0.20151	557.701	14.3212	0.467268	0.494247	Concordant	0.00379	26.3	9.61e-05	6.1e-06	0.282369	3.6e-05	-2.2929	1.598	923.259	43.919	61.956	58	8.43	153	438	1.42	13510
g73	2.113	0.072	0.1926	0.0069	0.14959	5.19211	0.18601	0.0791	0.0022	0.48583	1148.61	21.1845	0.738565	0.390121	Concordant	0.000485	32.4	1.048e-05	7.4e-07	0.281593	2.1e-05	-16.4056	1.22649	794.321	19.183	22.8857	17.8	11.18	96.3	209.5	0.852	12070
g08	4.902	0.15	0.3131	0.014	0.70373	3.19387	0.142811	0.1139	0.0029	0.85033	1811.99	23.2082	3.03534	0.0814693	Concordant	0.0282	38.4	0.000685	3.1e-05	0.281617	2e-05	-1.19271	1.27342	744.431	28.3287	38.7118	10.4	49.2	257	322	65.6	10130
g13	0.888	0.047	0.0934	0.004	0.42492	10.7066	0.458528	0.0699	0.0028	0.18877	603.962	20.8672	27.625	1.47262e-07	Discordant									778.537	31.1715	42.9747	15.1	3	47.8	113.8	38.5	9620
g14	0.1106	0.0056	0.01428	0.00054	-0.13273	70.028	2.64812	0.0565	0.0029	0.41887	96.3574	2.67402	21.2728	3.98335e-06	Discordant									697.976	21.6175	27.9215	6	3.58	391.4	437.4	86.8	5930
g24	0.85	0.11	0.0579	0.0027	0.52469	17.2712	0.805391	0.108	0.014	-0.4116	338.541	15.4688	70.8689	3.81769e-17	Discordant									933.462	22.0932	25.7337	63	23.8	580	1280	125	12740
g27	0.457	0.023	0.0428	0.0024	0.35907	23.3645	1.31016	0.0786	0.0049	0.32562	314.132	12.9851	158.268	2.70431e-36	Discordant									963.94	17.0845	19.0504	80	24.1	606	3470	178.1	13470
g29	0.235	0.017	0.02684	0.0011	0.052896	37.2578	1.52696	0.0647	0.0048	0.27745	178.325	6.35033	31.7006	1.79863e-08	Discordant									836.11	11.9477	13.1612	26.9	2.147	107.9	84	76.9	8900
g36	0.1151	0.0052	0.01518	0.00064	0.37746	65.8762	2.77739	0.0545	0.002	0.33037	102.158	3.61632	29.7145	5.00588e-08	Discordant									864.501	38.4788	53.8321	35	6.16	554	1315	90.9	12520
g41	12.29	0.36	0.4713	0.017	0.65559	2.12179	0.0765339	0.189	0.0032	0.44489	2649.07	25.1719	21.4518	3.6284e-06	Discordant									751.83	18.9377	22.9522	11.3	179.6	650	1369	89.5	11980
g42	0.126	0.015	0.01428	0.00057	0.17818	70.028	2.79524	0.0641	0.0077	-0.090274	92.0514	3.60978	18.4443	1.7494e-05	Discordant									634.949	56.064		2.6	5.09	446	711	155.4	9700
g46	0.327	0.082	0.0284	0.0018	0.30482	35.2113	2.2317	0.083	0.021	-0.15244	177.711	11.1624	11.2465	0.000797747	Discordant									776.005	26.7648	35.0333	14.7	0.49	20.55	35.3	19.08	8190
g50	0.34	0.015	0.02273	0.00091	0.23784	43.9947	1.76134	0.1092	0.0047	0.33142	159.512	5.60318	629.837	5.42494e-139	Discordant									950.31	29.2303	35.73	72	36.6	1130	2927	211.6	14710
g65	0.1613	0.0073	0.0167	0.00069	0.17277	59.8802	2.47409	0.0711	0.0027	0.40746	119	3.91024	158.176	2.83236e-36	Discordant									715.179	21.3044	27.0999	7.4	9.81	684	1713	141.5	12800
AWI-36 (detrital)
g01c	0.1809	0.014	0.02666	0.00069	0.20989	37.5094	0.970798	0.0497	0.0037	0.26086	169.568	4.28226	0.0169871	0.896302	Concordant									758.008	18.6351	22.446	12.1	1.81	107.3	269.3	47.4	11200
g01r	0.1795	0.014	0.02691	0.00075	0.30891	37.1609	1.0357	0.0492	0.0038	0.14275	171.053	4.69035	0.38204	0.536513	Concordant									741.847	16.1611	19.0648	10.1	3.2	202.9	342.8	63.7	9730
g02c	0.423	0.032	0.05763	0.0016	0.41787	17.3521	0.481751	0.0535	0.0038	0.2622	361.18	9.75162	0.0840162	0.771927	Concordant									740.972	17.0364	20.3043	10	4.77	143.3	310	66.4	9550
g02r	0.408	0.033	0.0577	0.0018	0.54986	17.331	0.540656	0.0512	0.0038	0.15044	362.39	10.9166	2.04702	0.152504	Concordant									699.31	26.565	36.8042	6.1	5.51	161.4	357	55.4	10880
g03	0.091	0.012	0.01412	0.00067	-0.038297	70.8215	3.36051	0.0456	0.0062	0.23838	90.1202	3.92601	0.104201	0.746845	Concordant									774.069	14.0754	16.0607	14.4	0.374	38.1	60.2	50.4	8030
g04	0.151	0.013	0.02304	0.00072	0.46808	43.4028	1.35634	0.0479	0.0039	-0.030772	146.985	4.52228	0.635932	0.425188	Concordant									738.302	20.4551	25.4047	9.7	2.95	207	340	101.3	9340
g05	0.09	0.014	0.01399	0.00069	0.02496	71.4796	3.52544	0.0477	0.0075	0.27525	89.3633	4.18755	0.0909097	0.763024	Concordant									750.229	24.4895	31.7208	11.1	0.305	34.9	73	38.6	7530
g07	0.2942	0.022	0.04142	0.0011	0.22096	24.1429	0.641169	0.0514	0.0037	0.343	261.645	6.70382	0.000730774	0.978434	Concordant									656.393	23.9245	33.0667	3.5	10.26	411	541	101	9380
g08	0.195	0.016	0.02788	0.00075	0.097752	35.868	0.964885	0.0494	0.0039	0.27788	177.56	4.56487	0.268814	0.604128	Concordant									736.484	23.7554	30.7641	9.5	2.26	139	249.9	78	10590
g10	0.115	0.015	0.01485	0.00051	0.36823	67.3401	2.31269	0.0548	0.0069	-0.096802	94.4682	3.20633	5.74992	0.0164894	Concordant									778.537	15.2356	17.5646	15.1	0.766	70.2	88.8	56.5	8160
g100	0.266	0.024	0.03856	0.0012	0.38464	25.9336	0.807063	0.0523	0.0042	0.076799	243.893	7.44842	0.247518	0.618828	Concordant									880.032	18.2898	21.013	40.2	7.09	317	255.8	106.5	7380
g12	0.1086	0.012	0.01607	0.00051	0.15705	62.2278	1.97487	0.0504	0.0055	0.16233	102.848	3.20503	0.12175	0.727145	Concordant									781.626	15.4003	17.7661	15.6	0.587	35.6	107	41.4	9250
g13	0.191	0.017	0.02631	0.00093	0.38253	38.0084	1.34351	0.0517	0.0044	0.10756	167.491	5.84047	2.23888	0.134578	Concordant									1050.01	12.7195	13.6158	148	6.98	323	2262	951	12620
g15	0.253	0.023	0.03474	0.0012	0.19823	28.7853	0.99431	0.0528	0.0047	0.24401	220.852	7.32479	0.896375	0.343756	Concordant									768.055	22.9373	28.8554	13.5	5.07	243	218	73	8920
g16	0.2416	0.019	0.0354	0.0013	0.20915	28.2486	1.03738	0.0496	0.004	0.5329	223.554	7.70765	0.323321	0.569618	Concordant									724.855	20.4241	25.5444	8.3	1.038	112.4	154	70.3	8810
g17	0.0846	0.0088	0.01451	0.0005	0.27755	68.918	2.37485	0.043	0.0045	0.058272	92.3828	3.156	6.89048	0.00866559	Concordant									739.199	24.6601	32.247	9.8	1.12	100	206	39.4	8360
g19	0.2371	0.02	0.0331	0.0013	0.66066	30.2115	1.18655	0.0517	0.0037	0.16663	209.056	7.91296	0.933624	0.333923	Concordant									693.859	21.3198	27.4998	5.7	8.31	908	1839	148	10670
g20	0.0967	0.0073	0.01392	0.0004	0.59692	71.8391	2.06434	0.0509	0.0036	0.15665	88.5596	2.45087	2.67295	0.102067	Concordant									711.736	23.8262	31.4186	7.1	2.54	120	136	30	10520
g21	0.282	0.029	0.0391	0.0015	0.3589	25.5754	0.981155	0.0513	0.0051	0.068013	247.354	9.29516	0.215238	0.642693	Concordant									709.373	18.5131	22.7957	6.9	1.096	109.5	285.6	41.1	9410
g22	0.0964	0.008	0.01467	0.00041	0.26541	68.1663	1.90513	0.0472	0.0038	0.11037	93.8679	2.59445	0.0146631	0.903619	Concordant									686.577	28.6017	41.4298	5.2	5.42	67.8	188.3	50.2	11300
g23	1.321	0.098	0.1387	0.0052	0.27379	7.20981	0.270303	0.0691	0.0054	0.68526	841.763	27.1271	0.612576	0.433819	Concordant									770.095	19.1966	23.1411	13.8	0.054	56.9	1100	25	12700
g24	0.00702	0.00096	0.001265	6.5e-05	0.051915	790.514	40.6193	0.0408	0.0056	0.25195	7.99866	0.391032	4.09678	0.042965	Concordant									821.204	17.231	19.9736	23.3	5.07	594	202.9	83.4	7260
g25	0.0976	0.009	0.01478	0.00047	0.12158	67.659	2.15154	0.0472	0.0042	0.31192	94.5789	2.90403	2.73556e-05	0.995827	Concordant									776.644	17.1291	20.1475	14.8	2.78	58	119.2	22.72	10680
g26	0.635	0.05	0.0807	0.0023	0.027986	12.3916	0.353168	0.057	0.0045	0.42605	500.129	12.6746	0.00424403	0.948058	Concordant									729.859	26.637	35.9997	8.8	7.22	136	356	24.3	12840
g27	0.805	0.061	0.0928	0.003	0.1316	10.7759	0.348358	0.0621	0.0049	0.58395	576.732	16.5554	2.2427	0.134246	Concordant									670.055	27.9215	40.7117	4.2	1.55	38	144.5	36.2	9510
g28	0.54	0.046	0.0702	0.0024	0.26555	14.245	0.487009	0.0565	0.0046	0.37897	437.47	14.1231	0.00505019	0.943346	Concordant									668.226	28.3973	41.8359	4.1	2.32	132.5	279	49.1	10420
g29	0.1861	0.016	0.02699	0.00098	0.15695	37.0508	1.3453	0.0491	0.0041	0.36725	171.881	5.89962	0.0522907	0.819124	Concordant									705.719	21.1662	27.0347	6.6	0.87	104	102	91.6	8610
g30	0.0935	0.0098	0.01327	0.00052	-0.098198	75.358	2.95299	0.0511	0.0056	0.5032	85.7827	3.00266	1.33394	0.248106	Concordant									705.719	23.158	30.3898	6.6	6.72	331	279.5	105.3	9080
g31	0.2155	0.018	0.03184	0.0011	0.098071	31.407	1.08504	0.0501	0.0042	0.39554	201.48	6.46194	0.240636	0.623747	Concordant									664.454	34.8567	58.4925	3.9	4.85	116	190	36.7	12030
g32	0.562	0.046	0.0736	0.0024	0.17064	13.587	0.443053	0.0559	0.0047	0.37693	457.103	13.7345	0.104308	0.746719	Concordant									601.565	28.0676	44.9752	1.59	0.154	6.14	124.2	22.99	11210
g33	0.291	0.024	0.04254	0.0012	0.31775	23.5073	0.663111	0.0495	0.0039	0.11659	268.241	7.39491	1.06189	0.302784	Concordant									714.045	37.785	61.9763	7.3	2.9	300	456	108	11080
g34	0.1111	0.011	0.0169	0.00084	0.274	59.1716	2.94107	0.0476	0.0047	0.33744	107.888	5.14564	0.0451955	0.831645	Concordant									943.041	28.8798	35.3127	68	55.8	426	823	146	11390
g36	0.194	0.02	0.02793	0.00089	-0.3019	35.8038	1.1409	0.0504	0.0053	0.54308	177.968	4.65764	0.0638025	0.800584	Concordant									693.859	23.5511	31.3534	5.7	6.92	329	330	72.9	8610
g37	0.239	0.018	0.03395	0.001	0.1288	29.4551	0.867602	0.0509	0.0039	0.46993	215.498	5.97902	0.0970402	0.755411	Concordant									632.193	41.4114	90.0261	2.5	2.73	330	400	157	9340
g38	0.0878	0.0085	0.01285	0.00042	0.024709	77.821	2.54357	0.0499	0.0048	0.42744	82.6089	2.55218	0.57089	0.449906	Concordant									654.258	26.0601	37.4298	3.4	3.1	150	267	39.2	11680
g39	0.245	0.021	0.03577	0.001	0.036869	27.9564	0.78156	0.0492	0.004	0.29844	226.122	5.91408	0.203358	0.652024	Concordant									785.226	16.004	18.5527	16.2	2.83	269	283	60	8850
g40	0.1073	0.0092	0.01561	0.00049	-0.034907	64.0615	2.0109	0.0503	0.0044	0.45305	100.316	2.8849	0.639762	0.423797	Concordant									813.036	14.1734	16.0101	21.5	1.28	149.9	83.4	52.9	7740
g41	0.0862	0.0094	0.01433	0.0007	0.15642	69.7837	3.40883	0.0431	0.0048	0.23505	90.4548	4.18977	2.85954	0.0908337	Concordant									716.301	20.1825	25.2878	7.5	0.852	86.5	147.7	59.9	8180
g42	0.1091	0.011	0.01478	0.00056	0.078453	67.659	2.56353	0.0542	0.0055	0.29696	95.5243	3.43197	4.07861	0.0434294	Concordant									733.696	28.7297	39.8363	9.2	0.95	42.8	361	92.1	12490
g43	0.436	0.037	0.0557	0.0028	0.5413	17.9533	0.902501	0.0562	0.0047	0.4132	351.074	16.9698	2.59539	0.107175	Concordant									642.711	35.9738	64.5911	2.9	6.33	273	323	52.2	10880
g44	0.267	0.021	0.03959	0.0011	0.30374	25.2589	0.701813	0.0494	0.0039	0.23417	249.824	6.78013	1.55179	0.212872	Concordant									708.17	22.6613	29.4855	6.8	3.47	369	269	99.3	9960
g45	0.0977	0.0087	0.01502	0.00052	0.11204	66.5779	2.30496	0.0462	0.0039	0.36442	95.9394	3.16267	0.12146	0.727456	Concordant									778.537	18.4887	22.041	15.1	2.49	151.2	187.5	80.6	9680
g46	0.1833	0.016	0.02778	0.00077	0.21581	35.9971	0.99776	0.0485	0.004	0.14294	176.352	4.78235	0.723765	0.394912	Concordant									745.279	17.866	21.4549	10.5	2.93	342	221	106.8	8140
g47	0.1008	0.009	0.01453	0.00051	0.040891	68.8231	2.41568	0.05	0.0044	0.44665	93.5398	3.06011	1.05568	0.304203	Concordant									582.49	31.9327	58.8186	1.18	19.36	106.3	353	70	13780
g48	4.996	0.36	0.3212	0.0088	0.78019	3.11333	0.0852966	0.1127	0.0078	0.34105	1791.82	42.4867	1.39882	0.236921	Concordant									671.847	22.0123	29.1361	4.3	3.83	167	241	43.5	11010
g49	0.261	0.022	0.03684	0.0012	0.36455	27.1444	0.884183	0.0522	0.0043	0.26822	233.277	7.44746	0.0744167	0.785011	Concordant									925.354	21.3626	24.8074	59	17.8	107.2	2151	454	32400
g51	0.777	0.06	0.0928	0.0027	0.47094	10.7759	0.313522	0.061	0.0047	0.27259	571.994	15.9261	0.591171	0.441967	Concordant									697.976	24.8065	33.5226	6	30.3	245	446	91.4	12390
g52	2.31	0.17	0.2033	0.0054	0.73315	4.91884	0.130653	0.0818	0.0058	0.11632	1188.29	27.8549	1.43823	0.230427	Concordant									830.925	31.6656	42.2058	25.6	18.67	395.9	360.6	148.4	6780
g53	0.592	0.044	0.07641	0.0019	0.081339	13.0873	0.325427	0.0564	0.0041	0.54103	474.357	10.8185	0.0292942	0.864102	Concordant									649.823	23.7823	32.9948	3.2	6.5	506	1130	181	12090
g54	0.1339	0.01	0.01964	0.00059	0.45005	50.9165	1.52957	0.05	0.0037	0.36174	125.341	3.72738	0.305985	0.580155	Concordant									691.013	21.8839	28.5072	5.5	1.81	125.8	374	78.8	7810
g55	0.1603	0.013	0.02431	0.00078	0.35135	41.1353	1.31985	0.0484	0.0038	0.32725	154.683	4.89038	0.52665	0.468019	Concordant									781.626	22.1603	27.4379	15.6	7.11	80.9	153.9	57.2	10370
g56	1.416	0.11	0.1478	0.0069	0.5495	6.7659	0.315864	0.0697	0.0055	0.51566	890.774	36.6728	0.119115	0.729996	Concordant									858.36	26.6727	33.2627	33.1	15.97	2150	582	502	7220
g57	0.0881	0.0075	0.01317	0.0005	0.31576	75.9301	2.88269	0.049	0.004	0.28724	84.4398	3.14804	0.170593	0.679585	Concordant									709.373	24.3225	32.3508	6.9	71.1	394	656	149.2	9300
g58	5.302	0.39	0.3192	0.01	0.52758	3.13283	0.0981464	0.1219	0.0089	0.79764	1802.05	47.4646	8.54786	0.00345929	Concordant									781.014	19.1785	23.006	15.5	11.68	263	332.9	79.1	10620
g59	0.592	0.045	0.0749	0.0021	0.61735	13.3511	0.374331	0.0576	0.0042	0.10569	464.813	12.2728	0.316086	0.573969	Concordant									811.146	31.8184	43.0908	21.1	6.1	700	348	160	8270
g60	0.085	0.012	0.0131	0.00048	0.49344	76.3359	2.79704	0.0477	0.0062	-0.14831	83.9792	2.96004	0.0446898	0.832575	Concordant									692.447	23.8541	31.9319	5.6	3.74	408	425	66.2	10210
g61	0.1039	0.0087	0.01545	0.00041	0.27037	64.7249	1.71762	0.0492	0.004	0.053995	98.8647	2.59866	0.15792	0.691078	Concordant									658.478	28.0993	41.6504	3.6	2.23	46.6	856	111.9	11860
g62	0.658	0.048	0.082	0.0022	0.61423	12.1951	0.327186	0.05879	0.0041	0.39819	507.427	12.8115	0.201454	0.65355	Concordant									597.771	34.4222	65.8313	1.5	9.54	119.6	406	67	10120
g63	1.199	0.089	0.1278	0.0037	0.45507	7.82473	0.226538	0.0678	0.0049	0.39123	776.056	21.1165	1.79101	0.180803	Concordant									675.33	27.8764	40.3804	4.5	1.4	81.3	165	29.2	9960
g64	0.179	0.018	0.02747	0.00093	0.17176	36.4033	1.23244	0.0474	0.0043	0.20274	174.115	5.71042	0.929357	0.33503	Concordant									721.731	20.1167	25.1074	8	7.67	464	550	101.4	10980
g65	0.1815	0.014	0.02703	0.00076	0.36087	36.9959	1.04021	0.0499	0.0038	0.27375	171.89	4.76669	0.212132	0.645101	Concordant									673.605	27.0213	38.6557	4.4	4.01	223	425	49.9	9480
g67	0.177	0.016	0.02619	0.00083	-0.053827	38.1825	1.21006	0.0496	0.0046	0.36456	166.495	4.78553	0.0248429	0.874759	Concordant									723.824	31.9081	46.8014	8.2	41.2	1104	2250	170	14000
g68	0.536	0.047	0.0648	0.0035	0.74584	15.4321	0.833524	0.0592	0.0044	0.2498	400.75	21.0257	8.58199	0.00339504	Concordant									849.125	13.4664	14.9839	30.4	3.25	62.2	132	8.76	11810
g69	0.69	0.053	0.0876	0.0024	0.12098	11.4155	0.312754	0.058	0.0043	0.32141	540.176	13.505	0.264444	0.607083	Concordant									743.577	18.8485	22.9091	10.3	4.62	88	229.2	72.5	11860
g70	0.768	0.058	0.0928	0.003	0.36004	10.7759	0.348358	0.0605	0.0045	0.47427	572.723	17.4147	0.170468	0.679696	Concordant									692.447	29.2838	42.6243	5.6	3.38	69.1	173.3	50.9	10560
g71	0.727	0.065	0.0912	0.0045	0.44661	10.9649	0.541032	0.0587	0.0048	0.34455	561.026	25.5841	0.196083	0.657901	Concordant									666.36	24.6537	34.1661	4	4.64	493	454	169.2	10900
g72	0.0954	0.0082	0.0147	0.00051	0.24395	68.0272	2.36013	0.047	0.004	0.29447	93.9482	3.18396	0.171318	0.678943	Concordant									789.292	12.9672	14.5737	16.9	1.9	233.2	159.5	167.4	8880
g73	0.0865	0.0088	0.01314	0.00051	0.29598	76.1035	2.95379	0.0479	0.0047	0.17314	84.1577	3.22789	0.000447465	0.983123	Concordant									-2181.93	12.9214	13.6738	469000000	7490	131500	1173000	12530	24200
g75	0.6538	0.047	0.0755	0.0022	0.2873	13.245	0.385948	0.0631	0.0045	0.70259	472.225	13.0166	8.48824	0.00357449	Concordant									805.792	19.3049	22.9539	20	0.8	49.2	71	48.3	8280
g76	0.18	0.019	0.0257	0.0012	0.17696	38.9105	1.81683	0.0521	0.0058	0.22098	164.135	7.24851	0.285307	0.593244	Concordant									762.425	18.5891	22.3359	12.7	1.92	46.1	41.8	20.7	6770
g77	0.543	0.047	0.0707	0.0022	-0.018263	14.1443	0.440133	0.0567	0.005	0.41984	440.376	12.0944	2.94712e-06	0.99863	Concordant									778.537	14.6846	16.8358	15.1	0.959	99.1	142.5	47.1	10210
g78	0.1013	0.011	0.01411	0.00048	-0.020676	70.8717	2.41094	0.0519	0.0055	0.27776	90.9882	2.90618	2.05187	0.152019	Concordant									776.005	16.1068	18.7505	14.7	1.172	21.44	47.7	15.63	9440
g79	0.641	0.053	0.084	0.003	0.23872	11.9048	0.42517	0.0566	0.0047	0.3215	517.144	16.9867	1.05312	0.30479	Concordant									817.64	19.6383	23.3185	22.5	4.65	212.4	228.5	111.6	8920
g80	0.267	0.023	0.03749	0.0013	0.35705	26.6738	0.924938	0.0517	0.0042	0.18817	237.377	8.04797	0.12313	0.725664	Concordant									734.633	20.3294	25.26	9.3	2.14	21.18	57.3	27.4	10130
g81	1.791	0.14	0.173	0.0063	0.50005	5.78035	0.210498	0.0761	0.0057	0.50026	1030.64	33.95	0.359518	0.548774	Concordant									688.079	21.2939	27.5643	5.3	1.96	226.8	471	75.3	10130
g82	0.0923	0.0077	0.01447	0.00047	0.28977	69.1085	2.24471	0.0464	0.0038	0.22355	92.4401	2.96006	0.739376	0.389861	Concordant									-1972.71	16.1397	17.6267	997100000	4440	750	53000	345000	32900
g84	0.1132	0.0096	0.0169	0.00048	-0.15419	59.1716	1.68061	0.0494	0.0043	0.51856	108.155	2.71337	0.0309911	0.86026	Concordant									731.795	20.0346	24.8426	9	3.81	214	413	67.2	9990
g86	0.1858	0.014	0.02613	0.00078	0.21906	38.2702	1.14239	0.0523	0.004	0.39824	166.804	4.81204	1.27918	0.258051	Concordant									784.038	19.7474	23.7996	16	6.8	686	753	68	11440
g87	0.1217	0.01	0.01722	0.00052	0.63729	58.072	1.75363	0.0502	0.0038	-0.19274	109.083	3.10304	3.10599	0.078005	Concordant									652.068	26.6164	38.6992	3.3	1.376	153	386	71	7210
g88	0.0973	0.008	0.01482	0.00051	0.2221	67.4764	2.32206	0.0474	0.0039	0.35134	94.7824	3.16317	0.0224672	0.880851	Concordant									735.562	15.4697	18.1519	9.4	1.72	105.4	193	41	11130
g89	0.1734	0.014	0.02691	0.00084	0.085461	37.1609	1.15998	0.048	0.0039	0.38861	169.962	4.97105	1.91135	0.166813	Concordant									673.605	21.6464	28.4572	4.4	46.2	463	503	90.1	7680
g90	1.66	0.12	0.1631	0.0045	0.65002	6.13121	0.169163	0.0736	0.0052	0.32025	971.915	24.6596	1.19038	0.275252	Concordant									723.824	20.6073	25.8478	8.2	4.27	328	628	118.3	11090
g91	0.1413	0.012	0.01927	0.00058	0.17606	51.8941	1.56194	0.0534	0.0045	0.25132	123.669	3.61804	4.34144	0.0371954	Concordant									686.577	23.9843	32.3199	5.2	10.93	655	940	72.2	12240
g92	0.1861	0.015	0.02669	0.00086	0.4031	37.4672	1.20726	0.052	0.004	0.13915	169.827	5.39895	0.35294	0.552453	Concordant									823.382	22.5172	27.4304	23.8	5.33	246	263	51.4	9040
g93	0.281	0.023	0.0365	0.0013	0.29977	27.3973	0.975793	0.0548	0.0044	0.32	232.404	8.0034	5.2613	0.0218047	Concordant									750.229	17.8261	21.3513	11.1	1.019	101	193	60.6	8550
g94	0.1003	0.009	0.01474	0.00051	-0.10366	67.8426	2.34734	0.0496	0.0047	0.51803	94.7515	2.90286	0.348951	0.554707	Concordant									711.736	21.0134	26.6849	7.1	4.39	392	681	104.1	11060
g96	0.1148	0.009	0.01671	0.00053	0.29918	59.8444	1.89812	0.0502	0.0038	0.38036	107	3.33849	0.795565	0.372423	Concordant									664.454	20.5978	26.8367	3.9	1.9	179.1	432.1	73.5	7840
g97	0.1093	0.0095	0.01495	0.00044	-0.048911	66.8896	1.96866	0.0535	0.0047	0.37457	96.6635	2.62232	4.32106	0.0376435	Concordant									688.079	22.4825	29.6012	5.3	14.5	157	511	104.2	11210
g98	1.62	0.12	0.1621	0.0052	0.74997	6.16903	0.197896	0.0737	0.0052	0.33115	966.672	28.2586	0.366744	0.544784	Concordant									720.668	19.4217	24.0444	7.9	2.65	316	314.4	141.4	6790
g99	0.09	0.0079	0.01401	0.00041	0.2142	71.3776	2.08885	0.0487	0.0043	0.12671	89.5756	2.57993	0.362534	0.547103	Concordant									758.008	18.6351	22.446	12.1	1.5	62.7	104.2	28.36	10490
g06	0.2589	0.019	0.02292	0.00056	-0.039589	43.63	1.066	0.0824	0.0061	0.60773	150.668	3.41983	113.255	1.89726e-26	Discordant									1014.53	21.8619	24.8615	116	25.3	1280	2303	352.3	12160
g09	0.376	0.031	0.03099	0.00089	0.25567	32.2685	0.926716	0.0858	0.0072	0.23356	195.457	5.56089	116.944	2.95278e-27	Discordant									767.366	17.86	21.2467	13.4	2.78	85.7	155.8	52.4	9920
g11	0.319	0.027	0.02986	0.00079	0.34382	33.4896	0.886028	0.0772	0.0063	-0.040887	186.73	4.90268	78.8885	6.5716e-19	Discordant									691.013	26.3973	36.7557	5.5	2.42	223	401	80.5	8980
g14	0.2466	0.019	0.02791	0.001	0.49205	35.8295	1.28375	0.0639	0.0047	0.21564	174.93	6.22809	44.5962	2.42161e-11	Discordant									789.861	19.3645	23.1876	17	1.27	63.8	57.4	50.9	7920
g18	0.1243	0.013	0.01496	0.0006	-0.075444	66.8449	2.68095	0.0627	0.0076	0.40422	98.2768	3.54358	13.3337	0.000260682	Discordant									626.39	39.9694	84.2227	2.3	11.7	585	755	103	11730
g35	4.305	0.32	0.1901	0.0063	0.54098	5.26039	0.174332	0.1615	0.012	0.52089	1043.68	33.1757	267.899	3.25745e-60	Discordant									736.484	17.7042	21.3044	9.5	0.771	40.6	65.3	35.5	9980
g50	0.658	0.05	0.0571	0.0018	0.67426	17.5131	0.552078	0.0834	0.0061	-0.010161	329.661	9.83673	129.83	4.46502e-30	Discordant									758.008	27.8074	37.3407	12.1	4.96	62.9	720	55	13210
g66	0.2028	0.017	0.0259	0.00086	0.33381	38.61	1.28203	0.0567	0.0044	0.21974	165.164	5.40006	10.9576	0.000932222	Discordant									654.258	32.3199	52.2825	3.4	3.15	171	246	47.3	9810
g74	0.436	0.032	0.0516	0.0014	0.35374	19.3798	0.52581	0.0617	0.0045	0.43383	324.517	8.58143	15.8936	6.70055e-05	Discordant									752.621	19.4782	23.7439	11.4	11.81	241.8	745	110.1	13390
g83	2.56	0.25	0.0672	0.0046	0.30509	14.881	1.01864	0.271	0.029	0.4551	383.692	27.6239	289.765	5.59504e-65	Discordant									794.867	15.3225	17.5887	17.9	2.28	220.1	268.8	65.7	8210
AWI-37 (detrital)
g01r	0.1304	0.0053	0.01813	0.00067	0.30283	55.1572	2.03835	0.0521	0.0017	0.18949	119.406	3.61622	10.4522	0.00122505	Concordant	0.0439	38.2	0.001244	3.7e-05	0.282781	2e-05	2.41689	0.788049	680.318	25.4017	35.17	4.8	7.4	643.2	792	109.1	11960
g02c	0.1173	0.0076	0.01618	0.00066	0.20394	61.8047	2.52108	0.0522	0.0031	0.18834	105.436	3.8777	6.23692	0.0125114	Concordant	0.01476	44.59	0.0004077	1.5e-05	0.282732	1.9e-05	0.442428	0.758446	656.393	25.5292	36.2505	3.5	1.35	134	173.8	33.7	10610
g02r	0.111	0.0046	0.01634	0.00061	0.28595	61.1995	2.28468	0.0495	0.0018	0.24817	105.541	3.22779	0.983665	0.321296	Concordant	0.01441	45.39	0.0003915	1.3e-05	0.282729	2e-05	0.339747	0.779403	656.393	25.5292	36.2505	3.5	5.63	526	474	42.1	11080
g03	0.59	0.023	0.0778	0.0028	0.21716	12.8535	0.462593	0.0563	0.0017	0.29464	475.879	12.1388	1.50874	0.219332	Concordant	0.02383	29.1	0.000725	2.5e-05	0.28254	2.4e-05	1.7296	1.12436	652.068	24.9541	35.2406	3.3	2.75	52.2	113.5	37.4	10890
g04	0.246	0.016	0.03359	0.0013	-0.078375	29.7708	1.15219	0.053	0.0036	0.45442	215.99	6.6467	1.68784	0.193886	Concordant	0.01307	34.36	0.000366	2e-05	0.282721	2.1e-05	2.49441	0.892718	825.522	14.0597	15.8138	24.3	3.59	190	159.2	40.7	10020
g06	0.645	0.025	0.0814	0.0032	0.13328	12.285	0.482949	0.0574	0.0023	0.39996	505.046	12.7525	0.0065134	0.935676	Concordant	0.036	31.91	0.000878	4.8e-05	0.282335	2.1e-05	-4.93856	1.03878	794.321	21.9552	26.9547	17.8	7.34	143.7	197.2	86.9	9760
g07	0.196	0.012	0.02826	0.0011	0.11714	35.3857	1.37736	0.0505	0.0028	0.16087	180.256	6.00974	0.129024	0.719447	Concordant	0.0192	33.2	0.000519	1.8e-05	0.282709	2e-05	1.26286	0.841757	861.949	14.939	16.7773	34.2	4.8	252	222.4	78.1	9420
g08	0.1316	0.0064	0.01891	0.00075	0.052399	52.8821	2.09739	0.0506	0.0021	0.37843	122.669	3.75425	1.72697	0.188799	Concordant	0.0392	17	0.001278	7.5e-05	0.282821	2.9e-05	3.89904	1.11257	652.068	31.4316	50.0933	3.3	4.3	356	740	115.4	11340
g10	0.2035	0.0083	0.0282	0.0011	0.32939	35.461	1.38323	0.052	0.0017	0.3424	183.55	5.67567	4.78353	0.0287332	Concordant	0.03977	27.26	0.001086	3.8e-05	0.282613	2.1e-05	-2.12997	0.870174	681.922	25.03	34.4055	4.9	2.48	145	334	65.4	8340
g11	0.1968	0.0069	0.02827	0.001	0.1406	35.3732	1.25126	0.0507	0.0015	0.33634	181.169	4.57126	0.4619	0.496737	Concordant	0.05751	25.55	0.001606	4.7e-05	0.282616	2.1e-05	-2.13764	0.845771	718.508	24.2077	31.9304	7.7	10.45	578	820	143.7	8980
g12	0.1113	0.0051	0.01665	0.00064	0.21858	60.0601	2.30862	0.0487	0.0019	0.26137	106.74	3.37425	0.0664113	0.796635	Concordant	0.03481	27.3	0.001001	3.1e-05	0.282509	2e-05	-7.45855	0.782533	753.407	16.6879	19.7116	11.5	2.48	241	264	81.6	9950
g13	0.1172	0.0047	0.01638	0.00061	0.12862	61.0501	2.27354	0.0528	0.002	0.31951	108.176	3.0502	8.37022	0.0038142	Concordant	0.02791	46.36	0.0007708	2.3e-05	0.282638	1.9e-05	-2.84818	0.740099	683.5	23.4524	31.4316	5	4.2	388.1	665	77.4	12510
g14	2.95	0.089	0.2395	0.0088	0.049085	4.17537	0.153416	0.0884	0.002	0.65127	1392.82	20.8812	0.183924	0.668023	Concordant	0.0237	34.3	0.0006734	2e-05	0.282048	2.4e-05	4.67772	1.33888	777.909	18.0419	21.4133	15	12.03	83	208.2	38.79	10820
g16	0.191	0.012	0.02894	0.0011	0.1108	34.5543	1.3134	0.0484	0.003	0.20681	182.031	5.99016	1.21447	0.270449	Concordant	0.04546	44.58	0.001214	3.5e-05	0.282404	2e-05	-9.57195	0.840566	774.069	16.9229	19.8814	14.4	1.45	84.5	163.3	88.7	10940
g17	0.1078	0.0077	0.01627	0.00075	0.071903	61.4628	2.83326	0.0479	0.0032	0.14113	104.013	4.07265	0.000459752	0.982893	Concordant	0.2255	33.89	0.005501	0.00018	0.282587	2.2e-05	-5.06839	0.866842	735.562	19.4001	23.8262	9.4	8.1	920	401	267	7840
g18	0.729	0.037	0.0884	0.0032	0.58599	11.3122	0.409492	0.0598	0.0023	-0.23055	549.343	17.9036	1.11929	0.290072	Concordant	0.00929	54.7	0.0002721	9.8e-06	0.282405	1.9e-05	-1.26993	1.07562	828.46	24.1594	29.8402	25	7.05	121.5	411.9	6.33	13820
g19	0.714	0.03	0.0861	0.0033	0.42017	11.6144	0.445151	0.0605	0.0017	0.13308	540.919	15.7051	2.11668	0.145702	Concordant	0.0715	37.57	0.001828	0.00011	0.282299	2e-05	-5.77069	1.08246	688.079	22.4825	29.6012	5.3	24.3	482	435	170	9570
g20	0.547	0.019	0.0702	0.0026	0.68989	14.245	0.527593	0.05661	0.0012	0.16946	442.121	12.3461	0.97942	0.322342	Concordant	0.07284	50.54	0.00176	5.1e-05	0.282507	1.9e-05	-0.483756	0.950368	675.33	34.0436	55.1868	4.5	27.4	603	993	223	12310
g21	4.738	0.14	0.3203	0.011	0.83188	3.12207	0.107221	0.10726	0.0016	0.092599	1767.38	20.7592	0.919615	0.337576	Concordant	0.03368	50.17	0.001094	4.1e-05	0.281672	2e-05	-0.735772	1.22277	887.737	58.9801	103.698	43	36.6	204.3	727	70.9	11260
g22	0.875	0.029	0.1046	0.0039	0.30547	9.56023	0.356452	0.061	0.0016	0.37719	639.04	14.5551	0.0673002	0.795309	Concordant	0.01115	46.74	0.0002999	8.5e-06	0.282413	1.9e-05	1.00307	1.00149	747.782	25.6343	33.7375	10.8	3.57	55.8	150.2	27.93	12590
g23	0.82	0.038	0.0969	0.0035	0.31786	10.3199	0.372752	0.0612	0.0023	0.065576	601.82	16.9873	0.938071	0.332774	Concordant	0.00995	43.62	0.0002461	1.1e-05	0.282373	2e-05	-1.22214	1.09222	766.674	25.4385	32.978	13.3	5.07	79.1	146.7	18.89	11970
g24	0.1989	0.0093	0.02931	0.0011	0.039439	34.118	1.28045	0.0487	0.0021	0.38907	185.352	5.28361	0.157269	0.691683	Concordant	0.03913	38.57	0.001062	4.5e-05	0.282741	2e-05	2.44013	0.8274	700.626	17.8817	21.9414	6.2	1.81	96.8	258.9	65.7	9600
g25	0.101	0.007	0.01482	0.00065	-0.04945	67.4764	2.95949	0.0498	0.0035	0.39596	95.6904	3.40036	0.534045	0.464911	Concordant	0.0849	31.01	0.00233	9.6e-05	0.28275	2.1e-05	0.742947	0.819538	717.41	24.4369	32.3591	7.6	9.4	1030	520	204	8890
g26	0.223	0.013	0.03279	0.0013	0.063509	30.4971	1.2091	0.0496	0.0027	0.36391	206.722	6.67515	0.300317	0.583684	Concordant	0.045	34.79	0.001206	4.2e-05	0.282535	2e-05	-4.40581	0.857086	798.62	17.6564	20.7105	18.6	3.54	169.3	155.3	100.1	8030
g28	0.7	0.027	0.0865	0.0031	0.058153	11.5607	0.414314	0.0583	0.0019	0.3537	537.071	12.4802	0.112683	0.73711	Concordant	0.01424	21	0.0004004	1.3e-05	0.282463	2.6e-05	0.464198	1.20246	755.732	16.3676	19.2485	11.8	3.75	71.6	114.6	26.73	10930
g29	0.223	0.012	0.03277	0.0012	0.11822	30.5157	1.11745	0.0493	0.0023	0.23526	206.671	6.31026	0.347781	0.555372	Concordant	0.05125	27.24	0.001428	4.3e-05	0.282571	2.1e-05	-3.16367	0.883833	781.014	13.8525	15.739	15.5	5.89	288.1	184	89.5	7460
g30	0.441	0.019	0.06012	0.0022	0.32579	16.6334	0.608674	0.0532	0.0019	0.20703	373.649	10.884	0.483137	0.487005	Concordant	0.02533	33.78	0.000697	1.9e-05	0.282497	2e-05	-2.02775	0.951367	810.668	15.2778	17.4467	21	3.59	99.6	173.3	55.4	9480
g33	0.2078	0.0078	0.02998	0.0011	0.14447	33.3556	1.22385	0.0495	0.0016	0.34122	191.1	5.08051	0.0849348	0.770718	Concordant	0.03592	33.9	0.001016	3.3e-05	0.282611	1.9e-05	-2.02892	0.786365	681.922	22.5483	29.8541	4.9	5.56	312.4	563	83.1	10670
g34	1.723	0.065	0.1727	0.0074	0.58595	5.79039	0.248112	0.0719	0.002	0.40753	1017.22	24.2346	0.354871	0.551369	Concordant	0.01993	34.72	0.000523	1.6e-05	0.282277	2e-05	4.50897	1.26196	656.393	40.2301	78.2734	3.5	5.3	52.9	111.3	38.6	10410
g36	0.1136	0.0052	0.01617	0.0006	-0.10651	61.8429	2.29473	0.0516	0.0023	0.45128	105.749	2.81214	3.34591	0.0673722	Concordant	0.04307	25.4	0.001073	3.3e-05	0.282716	2.1e-05	-0.163195	0.805788	866.072	13.6776	15.1883	35.5	3.19	294.9	602	90.1	8560
g38	0.215	0.016	0.02719	0.001	-0.075274	36.7782	1.35264	0.0564	0.0039	0.25999	177.743	5.5257	10.4955	0.00119669	Concordant	0.06716	18.35	0.001927	6.1e-05	0.282635	2e-05	-1.57605	0.831102	798.62	38.27	56.7724	18.6	3.63	160	219	101.2	6570
g39	0.36	0.011	0.04896	0.0017	0.33513	20.4248	0.709196	0.05298	0.0012	0.25206	310.885	7.41333	0.559422	0.454493	Concordant	0.03042	36.2	0.000891	3.3e-05	0.282613	2e-05	0.662056	0.876145	647.517	24.3301	34.1478	3.1	17.4	580	1132	159.2	10260
g40	0.264	0.015	0.0375	0.0016	0.4591	26.6667	1.13778	0.0512	0.0024	0.089814	237.503	9.1931	0.00959659	0.921962	Concordant	0.02602	19.12	0.000696	2.4e-05	0.282638	2.2e-05	-0.019035	0.983378	776.005	20.4844	24.9732	14.7	2.23	99	108	52.8	8050
g41	0.799	0.027	0.0969	0.0035	0.15804	10.3199	0.372752	0.0599	0.0016	0.37583	596.249	13.1237	1.67618e-05	0.996733	Concordant	0.04173	33.68	0.0011726	3.3e-05	0.282393	2.1e-05	-1.00621	1.04199	723.824	20.6073	25.8478	8.2	17.34	287.1	433	116	11520
g42	0.1077	0.0037	0.01565	0.00056	0.57571	63.8978	2.28644	0.05029	0.0012	0.023901	102.181	3.08023	5.49364	0.0190858	Concordant	0.0445	29.36	0.001305	0.0001	0.282569	2.1e-05	-5.45528	0.815644	711.736	20.0588	25.1588	7.1	20.4	2170	2470	270	9300
g43	0.1951	0.0058	0.02813	0.001	0.28168	35.5492	1.26375	0.05034	0.00099	0.49182	180.25	4.36385	0.395668	0.529335	Concordant	0.1048	27.9	0.003175	0.00011	0.282683	2.1e-05	0.0256673	0.844511	678.685	21.9414	28.8621	4.7	23.26	1308	1930	247.7	10730
g44	0.191	0.0093	0.02781	0.001	-0.052959	35.9583	1.293	0.0505	0.0022	0.39334	177.083	4.79083	0.0159603	0.899468	Concordant	0.0572	30.6	0.001756	5.7e-05	0.282673	2.1e-05	-0.225539	0.851046	701.925	23.9506	31.87	6.3	5.11	280	267.3	117.5	9930
g45	0.13	0.0069	0.0202	0.00078	0.017141	49.505	1.91158	0.0467	0.0025	0.29485	127.056	3.88652	1.51036	0.219085	Concordant	0.04087	26.16	0.001129	3.9e-05	0.282761	2e-05	1.88328	0.794535	681.922	23.797	32.0998	4.9	1.88	152.9	239.2	64.5	9570
g47	0.2	0.013	0.02932	0.0013	0.084348	34.1064	1.51222	0.0497	0.0031	0.32222	185.893	6.79939	0.0315335	0.859055	Concordant	0.03432	35.53	0.000956	3.5e-05	0.282661	2e-05	-0.36528	0.85938	738.302	24.8429	32.5825	9.7	2.41	147.8	283	96.1	8320
g48	0.0848	0.0034	0.01353	0.00049	0.27782	73.9098	2.67671	0.0448	0.0013	0.083962	84.694	2.51486	4.44217	0.0350617	Concordant	0.0591	34.83	0.001705	7.7e-05	0.282626	2e-05	-3.83563	0.76495	656.393	23.9245	33.0667	3.5	6.51	765	888	231.4	12390
g49	1.503	0.06	0.1571	0.0061	0.43745	6.36537	0.24716	0.0699	0.0024	0.28206	933.622	23.2184	0.318977	0.572223	Concordant	0.02394	40.45	0.000679	2.2e-05	0.282203	1.9e-05	-0.0777586	1.20299	746.12	25.3157	33.2226	10.6	4.95	50	253	51.5	13260
g50	0.201	0.016	0.0316	0.0019	0.38303	31.6456	1.90274	0.0463	0.0034	0.20785	194.696	10.4365	4.25399	0.0391582	Concordant	0.01941	22.98	0.000553	2.5e-05	0.282082	2.7e-05	-20.6063	1.18718	760.239	16.4046	19.2669	12.4	1.87	123	216	46.1	10340
g52	0.764	0.028	0.0944	0.0034	0.30006	10.5932	0.381536	0.0588	0.0015	0.21757	578.119	14.2322	0.230871	0.630879	Concordant	0.003476	43.49	8.6e-05	2.8e-06	0.282436	1.9e-05	0.541025	0.99321	804.291	17.7891	20.8506	19.7	4.14	76.7	526	3.34	12030
g01c	0.1274	0.0074	0.01735	0.00062	0.32582	57.6369	2.05965	0.0535	0.0027	-0.075367	112.6	3.78882	10.9676	0.000927166	Discordant									746.12	19.1557	23.3371	10.6	15	1400	716	371	8190
g05	0.2333	0.012	0.02906	0.0011	0.25387	34.4116	1.30257	0.0585	0.0026	0.14235	192.108	6.29257	28.4783	9.47534e-08	Discordant									755.732	17.0279	20.1696	11.8	3.6	182	218	85.4	10710
g09	0.1222	0.0094	0.01554	0.00065	-0.056924	64.3501	2.69161	0.0557	0.0045	0.34619	102.948	3.63468	13.2134	0.000277952	Discordant									777.909	16.9576	19.9009	15	1.338	138.2	123.2	101.8	6510
g15	0.27	0.053	0.01572	0.00075	0.23245	63.6132	3.03498	0.115	0.022	-0.14735	98.4634	4.71633	40.6517	1.81932e-10	Discordant									943.041	37.9833	50.0442	68	1.75	109	95.9	73.8	6600
g27	0.244	0.022	0.02784	0.0011	0.031803	35.9195	1.41924	0.0629	0.0056	0.23056	182.106	6.53141	21.3042	3.91877e-06	Discordant									765.977	19.2497	23.2611	13.2	5.4	247	256	81.7	9540
g31	0.276	0.011	0.02652	0.001	0.46947	37.7074	1.42185	0.0765	0.0024	0.16268	182.104	6.10928	366.047	1.3583e-81	Discordant									781.014	17.0764	20.0419	15.5	37.1	1860	1917	292	8090
g32	0.1409	0.0099	0.01656	0.00066	0.097799	60.3865	2.40671	0.0621	0.0044	0.22867	110.143	3.92557	34.8903	3.48819e-09	Discordant									652.068	24.9541	35.2406	3.3	1.61	109.3	264.8	42.8	8400
g35	0.159	0.017	0.01556	0.00056	-0.13543	64.2674	2.31296	0.0741	0.0078	0.24075	103.354	3.33543	38.9969	4.24476e-10	Discordant									1709.17	127.513	171.691	2800	22.8	2480	2505	129.9	8510
g46	0.524	0.029	0.05716	0.002	-0.060652	17.4948	0.612133	0.0666	0.0035	0.47335	377.882	10.1434	33.9139	5.76057e-09	Discordant									784.038	29.932	40.4616	16	4.72	101	372	90.6	10020
g51	0.425	0.022	0.03961	0.0016	0.17672	25.2461	1.01979	0.0789	0.0041	0.16121	273.754	9.1491	154.899	1.47287e-35	Discordant									1033.11	21.8921	24.7903	132	16.67	910	1316	274	8370
Data reduction employed the Vizual_Age data reduction schemes (DRS) for Iolite for zircon (81-83)
U-Pb age calculations were made using the Isoplot add-in for Excel (84).
Single-grain analysis concordia ages were calculated, and analyses with probability of concordance <0.001 were rejected for detrital datasets (84)
Correction for 176Yb on the 176Hf peak was made using reverse-mass-bias correction of the 176Yb/173Yb ratio empirically derived using Hf mass bias corrected Yb-doped JMC475 solutions (97)
εHf values were calculated using a 176Lu decay constant of 1.867 x 10-11y-1 (99), the present-day chondritic 176Lu/177Hf ratio of 0.0336 and the 176Hf/177Hf ratio of 0.282785 (100)

## Sheet: Zircon U-Pb (Rhyolite pebbles)
Table S4: Results of Zircon LA-ICP-MS U-Pb Geochronology, Lu-Hf isotopes and Trace Elements (Rhyolite pebbles)
All zircon spots are 24 µm
All uncertainties are fully propagated, absolute, and reported at the 2σ level
Sample	207Pb/235U	±2σ	206Pb/238U	±2σ	ρ	238U/206Pb	±2σ	207Pb/206Pb	±2σ	ρ	Concordia Age	±2σ	MSWD	Probability	Comment	176Yb/177Hf	TotalHf	176Lu/177Hf	± 2SE	176Hf/177Hfc	± 2SE	εHf	± 2SE	Cryst. temp.	+ (°C)	- (°C)	Ti	Pb	Th	U	Lu	Hf
Analysis											Ma	Ma												°C			ng/g	ng/g	ng/g	ng/g	ng/g	ng/g
MZ17-85 (Rhyolite clast)
g7	0.1037	0.0048	0.01556	0.00057	0.066915	64.2674	2.35427	0.0483	0.0019	0.31443	99.7912	2.88917	0.0558533	0.813174	Use for concordia	0.03314	27.12	0.0008817	2.6e-05	0.28275	2e-05	0.923608	0.771829	709.373	23.3765	30.6884	6.9	2.41	233	440	66.5	8440
g1	0.1066	0.0048	0.01606	0.00062	0.30323	62.2665	2.40381	0.0472	0.0018	0.23821	102.767	3.34472	0.00338384	0.953613	Use for concordia	0.06019	27.52	0.001582	5.2e-05	0.282764	2.1e-05	1.43568	0.817425	716.301	29.8187	42.6961	7.5	4.84	528	880	122.5	9820
g3	0.1061	0.0051	0.01615	0.00061	0.19806	61.9195	2.33875	0.0476	0.0021	0.18272	102.938	3.25706	0.105766	0.745017	Use for concordia	0.04733	27.07	0.0012494	3.5e-05	0.28275	2.2e-05	0.966784	0.850458	705.719	19.1352	23.797	6.6	3.54	368	616	87.4	8560
g9	0.1079	0.0047	0.01675	0.00064	-0.06711	59.7015	2.28113	0.0476	0.0022	0.51643	105.646	2.85115	0.990368	0.319652	Use for concordia	0.0349	28.77	0.000917	3e-05	0.282763	2e-05	1.50792	0.771346	668.226	25.6334	36.0325	4.1	3.34	368	621	97	9670
g11	0.1143	0.0089	0.01681	0.0007	-0.11542	59.4884	2.47721	0.05	0.0044	0.31769	108.08	3.69323	0.251084	0.616313	Use for concordia	0.054	32.38	0.0014	5.6e-05	0.282758	2e-05	1.34923	0.790405	678.685	25.786	35.9738	4.7	0.941	91.7	218.2	36.5	8710
g5	0.872	0.05	0.101	0.0042	0.36975	9.90099	0.411724	0.0618	0.0029	0.063591	627.082	21.3621	1.26163	0.261344	Outlier									865.445	14.8694	16.6754	35.3	0.52	8.5	48.78	1.13	8910
g2	0.115	0.0048	0.01534	0.00054	0.46523	65.189	2.29479	0.0547	0.0016	-0.031078	101.557	3.23201	36.0835	1.89044e-09	Discordant									620.143	29.6799	47.8848	2.1	9.4	828	1926	150.6	11250
g6	0.361	0.023	0.01497	0.00056	0.0021145	66.8003	2.49887	0.178	0.011	0.28338	102.338	3.50508	505.45	6.19608e-112	Discordant									880.315	20.9658	24.626	40.3	38.8	1900	2680	159	11260
g4	0.1671	0.0095	0.01648	0.00065	0.51935	60.6796	2.39331	0.0734	0.0033	-0.13865	103.801	4.11731	201.832	8.31943e-46	Discordant, Temperature unreliable; rutile micro-inclusion?									2039.15	129.473	156.676	6500	13.9	1080	2030	196.1	11700
g10	0.148	0.014	0.01561	0.00068	-0.37992	64.0615	2.79063	0.0696	0.0077	0.57318	107.059	3.40769	29.7552	4.90196e-08	Discordant									789.861	57.8393	123.502	17	13.1	1150	2270	139.1	11340
MZ17-86 (Rhyolite clast)
g6	0.1199	0.006	0.01803	0.00075	-0.026493	55.4631	2.30712	0.0486	0.0023	0.48761	115.101	3.53021	0.00336282	0.953757	Use for concordia	0.06265	34.8	0.001815	6.5e-05	0.282759	2.1e-05	1.50285	0.82231	689.558	27.8529	39.735	5.4	3.5	310	725	165.5	12040
g5	0.12	0.011	0.01836	0.00078	0.28166	54.4662	2.31392	0.0471	0.0038	0.044172	117.04	4.81886	0.203796	0.651674	Use for concordia	0.03041	27.84	0.000901	2.7e-05	0.282876	2e-05	5.75303	0.814144	762.425	20.4129	25.0288	12.7	1.1	89.3	158.9	75	8340
g2	0.1266	0.0084	0.01837	0.0008	0.11555	54.4366	2.37067	0.0496	0.0035	0.1055	118.399	4.42672	0.734426	0.391452	Use for concordia	0.02569	27.1	0.000777	3.1e-05	0.282881	2e-05	5.9691	0.806351	748.604	16.6716	19.7264	10.9	0.627	57.9	105.4	41	8890
g7	0.12	0.012	0.01889	0.00084	0.038151	52.9381	2.35405	0.0454	0.0043	0.15817	119.612	4.84189	0.874341	0.349756	Use for concordia	0.0287	21.2	0.000908	5.8e-05	0.282926	6.9e-05	7.57686	2.5505	756.496	17.5731	20.9336	11.9	0.726	58.7	98.4	50.1	9120
g1	0.1301	0.0061	0.01917	0.00073	0.37173	52.1648	1.98646	0.0481	0.0019	0.014819	123.058	4.1196	0.38889	0.532883	Use for concordia	0.0543	20.7	0.00171	6.2e-05	0.282825	2.4e-05	4.01367	0.941303	708.17	22.6613	29.4855	6.8	4.25	367	352	129	8400
g3	0.342	0.017	0.04686	0.0018	0.40526	21.3402	0.819724	0.0531	0.0025	0.04638	296.517	9.92337	0.278662	0.597579	Outlier									662.506	31.3534	49.1368	3.8	4.55	146	109	36.5	8860
g4	0.185	0.014	0.02105	0.0008	0.26091	47.5059	1.80545	0.0635	0.0044	-0.012634	136.689	4.99259	40.7132	1.76291e-10	Discordant									870.681	66.6825	138.886	37	2.52	157.4	285	76.5	8790
MZ17-87 (Rhyolite clast)
g10	0.0957	0.0076	0.01464	0.00055	0.043888	68.306	2.56614	0.0463	0.0036	0.29642	93.5247	3.18301	0.0533843	0.817276	Use for concordia age	0.02947	27.8	0.0008825	2.6e-05	0.282759	2e-05	1.10602	0.778079	769.419	18.1475	21.6371	13.7	1.052	108.2	85.7	74.1	8200
g13	0.0964	0.0062	0.01472	0.00047	-0.16209	67.9348	2.16911	0.0475	0.0033	0.46613	94.0142	2.45589	0.0476707	0.827167	Use for concordia age	0.03836	37.08	0.001081	3.6e-05	0.282726	2.1e-05	-0.0629298	0.797989	695.251	25.4165	34.7363	5.8	2.52	272	338	73.7	10770
g05	0.101	0.0084	0.0146	0.0006	-0.23214	68.4932	2.81479	0.0495	0.0045	0.54886	94.4672	3.05967	0.821233	0.36482	Use for concordia age	0.05318	29.56	0.001524	4.8e-05	0.282749	2.1e-05	0.732637	0.810909	700.626	20.0416	25.2966	6.2	3.32	330	270	81.8	8570
g01	0.0994	0.0054	0.01487	0.00052	0.25808	67.2495	2.3517	0.0481	0.0023	0.18863		3.04759	0.167735	0.682133	Use for concordia age	0.05815	31.01	0.00162	5.3e-05	0.282726	2.1e-05	-0.0668313	0.810811	711.736	19.0953	23.657	7.1	4.76	515	337	95.8	8790
g06	0.1013	0.0072	0.01519	0.00054	0.1076	65.8328	2.34034	0.0483	0.0031	0.21381	97.3292	3.17149	0.0491016	0.824634	Use for concordia age	0.06317	24.09	0.001841	5.4e-05	0.282766	2.1e-05	1.37434	0.813127	774.069	19.7035	23.8405	14.4	2.43	258	163.6	93.3	7430
g04	0.103	0.012	0.01521	0.00064	0.054	65.7462	2.76644	0.051	0.0061	0.14404	97.5461	3.87754	0.148524	0.69995	Use for concordia age	0.0668	20	0.00191	0.00013	0.28275	2.9e-05	0.808523	1.11591	714.045	24.2572	32.1222	7.3	2.5	300	127	59	9180
g18	0.1038	0.0078	0.01541	0.00055	0.49583	64.8929	2.3161	0.0506	0.0032	-0.09092	98.5707	3.49149	0.295933	0.586443	Use for concordia age	0.0369	29.48	0.00119	7.3e-05	0.282744	2.1e-05	0.664803	0.822708	699.31	24.5137	32.9506	6.1	2.87	292	208	73.9	9320
g16	0.13	0.0084	0.01881	0.00063	-0.061275	53.1632	1.78059	0.0491	0.0034	0.445	121.047	3.43449	0.820445	0.36505	Outlier									700.626	17.8817	21.9414	6.2	1.35	113.9	162.3	77.9	7770
g08	0.1697	0.008	0.00736	0.00026	0.39183	135.87	4.79974	0.1703	0.0091	0.072626	42.1202	1.63478	1060.21	1.46882e-232	Discordant									1158.95	77.0112	117.21	290	29.7	6010	2270	281	10930
g03	0.134	0.0069	0.01232	0.0004	-0.088964	81.1688	2.63535	0.0776	0.0042	0.52082	86.6834	2.28786	193.73	4.87802e-44	Discordant									807.766	17.3311	20.1993	20.4	18	2310	1663	201	11190
g11	0.207	0.023	0.01563	0.0007	0.588	63.9795	2.86537	0.0928	0.0093	-0.30456	90.4565	4.02786	101.578	6.86976e-24	Discordant									1126.53	71.3569	107.179	240	11.8	124	83.4	52.2	7700
g15	0.172	0.028	0.0153	0.00048	0.45513	65.3595	2.05049	0.08	0.012	-0.32806	95.015	2.85122	28.2103	1.08824e-07	Discordant									798.62	24.7618	31.2535	18.6	9.33	915	386.6	229.1	7370
g12	0.229	0.012	0.01425	0.00051	0.15201	70.1754	2.51154	0.116	0.0061	0.30184	96.3445	3.20677	508.161	1.59355e-112	Discordant									764.57	18.2686	21.8541	13	31.3	2970	1236	146	9590
g02	0.143	0.023	0.01566	0.00071	0.52966	63.857	2.89518	0.0655	0.0086	-0.39324	97.1877	4.22282	14.2573	0.000159444	Discordant									795.951	36.5918	53.2356	18.1	13.1	1154	683	113.3	9440
g07	0.1147	0.0066	0.01482	0.0005	0.12174	67.4764	2.27653	0.0561	0.0031	0.29375	97.6581	2.94481	22.6476	1.94602e-06	Discordant									726.886	20.8965	26.2595	8.5	4.57	481	278	109.8	8780
g14	0.145	0.013	0.01568	0.00054	0.39866	63.7755	2.19635	0.0673	0.0057	-0.13618	98.8659	3.40262	47.0196	7.02814e-12	Discordant									898.073	57.4821	97.3601	47	2.9	271	196	52	8980
g09	0.1383	0.007	0.01473	0.00047	-0.056704	67.8887	2.16617	0.0689	0.0039	0.2859	101.446	2.64478	108.479	2.1108e-25	Discordant									971.921	23.2789	27.0315	85	4.02	400	254.3	85.6	8000
MZ17-89 (Rhyolite clast)
g13	0.182	0.062	0.01519	0.00074	0.63361	65.8328	3.20713	0.079	0.02	-0.36161	93.4064	3.82801	7.66676	0.00562473	Use for concordia age	0.0595	18.79	0.001966	0.00013	0.282783	2.8e-05	1.88534	-0.91848	739.199	18.0555	21.7889	9.8	1.06	99.6	67.6	106.3	8800
g18	0.1012	0.0062	0.01479	0.00029	0.26352	67.6133	1.32575	0.0489	0.0024	0.073104	94.7087	1.83891	1.37066	0.241698	Use for concordia age	0.411	20.86	0.01047	0.00073	0.282816	3.5e-05	2.54667	-1.25642	774.718	15.7099	18.2221	14.5	67.4	7360	1730	836	7570
g24	0.0994	0.0084	0.01492	0.00049	0.52577	67.0241	2.20119	0.0487	0.0041	-0.22324	95.4191	3.07931	0.0508468	0.821596	Use for concordia age	0.0944	24.68	0.00285	0.0002	0.282782	2.7e-05	1.81636	-0.926082	706.952	18.9227	23.4524	6.7	1.324	139.5	108.2	96.4	9480
g12	0.119	0.017	0.01528	0.00045	0.59977	65.445	1.92737	0.053	0.0059	-0.1931	96.2102	2.53343	5.46654	0.0193839	Use for concordia age	0.0739	23.07	0.002206	0.00015	0.282783	2.7e-05	1.92883	-0.912091	733.696	18.9256	23.1339	9.2	1.73	173.2	111.2	135.1	8790
g20	0.0983	0.0088	0.01513	0.0005	0.14251	66.0939	2.1842	0.0481	0.0046	0.33321	96.6549	3.07979	0.148399	0.70007	Use for concordia age	0.0853	25.79	0.00251	0.00017	0.282785	2.7e-05	1.89314	-0.907088	749.419	15.1504	17.6243	11	2.42	241	122	150.6	8290
g02	0.1116	0.011	0.01502	0.00057	0.18113	66.5779	2.52659	0.0534	0.0046	0.16196	96.818	3.56347	5.0337	0.0248587	Use for concordia age	0.0596	26.15	0.001826	0.00012	0.282797	2.6e-05	2.53742	-0.842332	739.199	18.0555	21.7889	9.8	0.686	73.5	70.3	112.6	8630
g09	0.113	0.014	0.01522	0.00045	0.015764	65.703	1.9426	0.0559	0.0076	0.087918	97.8726	2.79864	2.98774	0.0838972	Use for concordia age									800.193	15.1661	17.3547	18.9	2	205.4	105.2	184	7470
g23	0.1091	0.0079	0.0155	0.00049	0.11721	64.5161	2.03954	0.0511	0.0037	0.27766	99.8896	2.96838	2.51837	0.112527	outlier									725.875	17.7017	21.4044	8.4	3.57	353	148.3	179.6	9270
g29	0.122	0.013	0.01554	0.00065	0.17421	64.3501	2.69161	0.0553	0.0058	0.28614	100.446	4.06468	8.68732	0.00320432	outlier									695.251	19.9279	25.1967	5.8	0.98	87	58.5	95	8970
g21	0.1077	0.011	0.01571	0.00058	0.26988	63.6537	2.35004	0.0505	0.0051	0.10055	100.609	3.6636	0.476723	0.48991	outlier									723.824	18.8918	23.1977	8.2	0.748	79	67.5	111	8830
g30	0.123	0.015	0.01603	0.00052	0.27928	62.383	2.02365	0.0527	0.0049	-0.0098949	102.358	3.29652	5.40944	0.0200282	outlier									731.795	33.4804	49.8726	9	2.12	212	138.7	121.3	9060
g25	0.1083	0.0062	0.01599	0.00034	0.094071	62.5391	1.32979	0.0487	0.0025	0.37651	102.479	2.07392	0.531482	0.465984	outlier									706.952	16.8715	20.3749	6.7	3.44	336	561	73.5	8550
g19	0.124	0.014	0.0159	0.00057	0.054936	62.8931	2.25466	0.0599	0.0086	0.22814	102.734	3.52672	6.7805	0.00921589	outlier									725.875	21.079	26.565	8.4	1.82	188	97.2	102.3	8970
g06	0.107	0.013	0.0161	0.00056	0.051109	62.1118	2.16041	0.0482	0.0059	0.22728	102.978	3.44905	0.00175202	0.966613	outlier									751.83	16.9094	20.0346	11.3	2.36	310	102	118.8	8630
g03	0.152	0.019	0.01049	0.00063	0.59511	95.3289	5.72519	0.1032	0.0083	0.10492	58.8533	3.64847	98.4009	3.41704e-23	Discordant									789.292	13.4783	15.2227	16.9	2.53	252	224	166.1	8180
g16	0.575	0.09	0.0174	0.0012	0.90501	57.4713	3.96353	0.221	0.023	-0.78994	73.6294	3.53867	123.568	1.04713e-28	Discordant									1846.12	119.118	149.091	4100	60.6	6300	1480	279	9000
g22	0.365	0.072	0.0152	0.00071	0.75383	65.7895	3.07306	0.172	0.029	-0.34699	84.6423	3.12306	59.7904	1.05517e-14	Discordant									1515.9	71.0594	86.8803	1480	2.36	137	129	123.5	9510
g26	0.207	0.03	0.01342	0.00049	0.10588	74.5156	2.72077	0.114	0.019	0.48157	86.0039	3.11683	63.3094	1.76657e-15	Discordant									1157.13	50.3296	64.5285	287	6.6	680	254	219	9350
g28	0.153	0.019	0.01431	0.00043	0.40441	69.8812	2.09985	0.0789	0.0094	-0.24187	89.2524	2.63733	42.3367	7.68389e-11	Discordant									758.008	19.2697	23.3753	12.1	9.5	1050	312	268	9070
g10	0.129	0.013	0.01441	0.0005	0.42964	69.3963	2.40792	0.0668	0.0074	-0.0083797	90.5937	3.1256	32.2918	1.32671e-08	Discordant									935.425	51.4096	77.3959	64	4.09	438	315	122.4	9290
g11	0.136	0.014	0.01395	0.00048	-0.061321	71.6846	2.46657	0.0724	0.0077	0.4043	91.9306	2.92438	36.5583	1.48165e-09	Discordant									810.668	25.8322	32.7591	21	35.6	4180	1283	216	9770
g05	0.143	0.013	0.01478	0.00046	0.45568	67.659	2.10576	0.0703	0.0063	-0.26171	91.9844	2.84292	58.1747	2.39842e-14	Discordant									769.419	15.2148	17.5896	13.7	3.33	339	148	179	8710
g27	0.208	0.018	0.01431	0.00059	0.18993	69.8812	2.8812	0.106	0.0092	0.31841	92.4466	3.74688	165.075	8.8073e-38	Discordant									906.79	15.8345	17.7208	50.6	1.02	71.3	66	104.6	8480
g07	0.234	0.068	0.01587	0.00084	0.73756	63.012	3.33523	0.098	0.024	-0.58541	94.0201	3.83694	16.2924	5.42806e-05	Discordant									1019.35	92.7589	213.559	120	2.5	203	111.3	132.4	8920
g14	0.18	0.02	0.01392	0.00038	-0.43406	71.8391	1.96112	0.093	0.011	0.61177	94.4394	2.04558	68.9526	1.00859e-16	Discordant									890.391	26.406	32.3618	44	42	5590	1280	289	7980
g01	0.1174	0.0083	0.01552	0.00041	0.2223	64.433	1.70216	0.0555	0.0038	0.14452	99.8451	2.58343	12.9801	0.000314811	Discordant									738.302	17.4302	20.8914	9.7	10	1000	391	275	8140
g15	0.1551	0.011	0.01544	0.00033	-0.0045538	64.7668	1.38427	0.0718	0.0051	0.14033	100.814	2.04892	88.6717	4.66077e-21	Discordant									1359.2	40.5786	46.588	790	15.2	1560	627	333	8840
g17	0.307	0.033	0.01724	0.00069	0.097611	58.0046	2.32153	0.136	0.016	0.21361	111.421	4.36673	136.922	1.25419e-31	Discordant									841.096	32.5749	43.5364	28.2	2.04	130	105	118	8210
g04	0.71	0.14	0.0179	0.0011	0.066951	55.8659	3.4331	0.275	0.05	-0.029089	114.012	6.96623	71.5375	2.72044e-17	Discordant									1295.31	66.7514	87.3575	590	2.92	95.3	95.2	95.3	11460
MZ17-90 (Rhyolite clast)
g05	0.1031	0.0085	0.01481	0.00044	0.1844	67.5219	2.00605	0.0513	0.0041	0.17753	95.0694	2.75343	1.54484	0.213899	Age to report									800.193	16.0833	18.5674	18.9	4.43	465	225	143.6	8210
g06	0.119	0.012	0.01576	0.00046	0.63468	63.4518	1.85202	0.0543	0.0044	-0.44217	99.0076	2.63319	8.09568	0.00443709	Age to report									816.276	15.0555	17.1297	22.2	3.76	374	177	87.2	8430
g28	0.0862	0.0066	0.01243	0.00032	0.51083	80.4505	2.07113	0.0501	0.0036	-0.27146	79.2991	1.99341	2.53158	0.111589	Outlier									670.055	25.1967	35.1054	4.2	0.796	95.7	193.4	73	6460
g24	0.322	0.054	0.04007	0.001	0.17295	24.9563	0.622818	0.0578	0.0092	-0.096819	253.139	6.1957	2.1168	0.145691	Outlier									787.567	13.1461	14.8068	16.6	2.24	85.4	60.9	70.5	6620
g18	0.2848	0.015	0.04027	0.00093	0.30201	24.8324	0.573482	0.0514	0.0024	0.34638	254.502	5.65847	7.02318e-05	0.993313	Outlier									696.623	17.4213	21.2937	5.9	6.82	279	393	59.2	9910
g10	0.328	0.019	0.04372	0.00091	-0.058776	22.8728	0.476081	0.0542	0.0029	0.36822	277.587	5.13865	2.33505	0.126491	Outlier									770.767	16.7994	19.7352	13.9	2.52	88.2	181.7	29.4	10400
g12	0.346	0.021	0.0459	0.0012	0.16734	21.7865	0.569581	0.0546	0.0032	0.15942	290.902	7.08507	2.28988	0.13022	Outlier									758.008	16.7097	19.7066	12.1	2.27	82	110.4	43.1	8370
g23	0.37	0.023	0.04861	0.0011	0.20443	20.5719	0.465523	0.0551	0.0033	0.18776	306.998	6.64081	2.55576	0.109893	Outlier									744.431	17.2701	20.6073	10.4	3.08	98.7	107.5	57.1	8670
g17	0.372	0.02	0.05048	0.0012	0.41771	19.8098	0.470915	0.0533	0.0024	-0.02751	317.639	7.33673	0.294136	0.587582	Outlier									656.393	22.2915	30.0031	3.5	5.84	184	371	51	11040
g14	0.427	0.025	0.05533	0.0012	0.27705	18.0734	0.391976	0.0557	0.0028	0.15084	347.946	7.26337	2.55627	0.109857	Outlier									798.62	13.0011	14.5814	18.6	5.87	168.2	184.9	55.6	9490
g01	0.415	0.028	0.0562	0.0014	0.13741	17.7936	0.443257	0.0535	0.0035	0.36741	352.474	8.20527	2.11298e-07	0.999633	Outlier									606.349	28.0568	44.6076	1.71	1.79	51.3	80.3	46	10850
g11	0.429	0.022	0.05688	0.0011	0.3882	17.5809	0.339996	0.0543	0.0025	0.23782	356.737	6.70343	0.653106	0.419005	Outlier									795.951	14.2382	16.1689	18.1	8.24	237.5	356.7	40.3	11700
g16	0.503	0.049	0.0606	0.0014	0.21103	16.5017	0.381226	0.0595	0.0048	-0.15314	379.615	8.5026	4.37874	0.0363898	Outlier									740.089	18.6675	22.6789	9.9	3.89	99.4	110	70.6	8150
g15	0.527	0.049	0.0636	0.0017	0.0082275	15.7233	0.420276	0.0598	0.0051	0.076434	400.242	9.86808	3.50434	0.0612081	Outlier									834.932	18.3755	21.4281	26.6	2.11	55.3	55.6	57.4	8370
g20	0.515	0.025	0.0675	0.0016	0.48881	14.8148	0.351166	0.055	0.0024	0.26374	421.124	9.61382	0.0098555	0.92092	Outlier									731.795	21.6123	27.3243	9	15.42	371	531	106.4	9580
g21	0.547	0.034	0.0688	0.0016	0.27733	14.5349	0.338021	0.057	0.0031	-0.073267	429.88	9.53418	1.66758	0.196583	Outlier									789.292	17.9837	21.237	16.9	8.02	193	177	76	7480
g25	0.729	0.096	0.0814	0.0019	0.84541	12.285	0.286751	0.0612	0.0041	-0.63462	495.214	7.16215	4.43993	0.0351076	Outlier									792.112	14.1765	16.1068	17.4	4.73	90	148	24.77	9210
g04	0.847	0.044	0.1011	0.0023	0.31779	9.8912	0.225022	0.061	0.0029	0.37205	621.15	13.0601	0.0329733	0.855908	Outlier									749.419	34.0206	50.1091	11	8.1	126	186	58	10790
g03	2.126	0.1	0.1983	0.0044	0.51711	5.04286	0.111894	0.0779	0.0033	0.016874	1164.37	22.9514	0.387943	0.533382	Outlier									717.41	15.3392	18.1003	7.6	7.03	62.2	120	58.5	9660
g07	4.438	0.21	0.308	0.0065	0.38226	3.24675	0.0685191	0.1046	0.0044	0.50377	1726.92	28.9259	0.325497	0.568323	Outlier									808.255	20.6197	24.8146	20.5	28.3	167	217	94.1	9280
g09	5.162	0.24	0.3296	0.0067	0.36809	3.03398	0.0616738	0.1133	0.0047	0.58372	1839.86	29.2535	0.234815	0.627976	Outlier									762.425	12.9382	14.6432	12.7	21.47	113.2	156.6	56.8	10570
g26	5.33	0.27	0.3492	0.0094	0.42634	2.86369	0.0770867	0.112	0.0054	0.46451	1899.15	36.8014	5.88846	0.0152404	Outlier									763.145	18.4809	22.1727	12.8	5.79	28.9	26	41.1	9440
g02	5.75	0.27	0.3512	0.0073	0.27222	2.84738	0.0591853	0.1179	0.0051	0.53983	1939.77	29.7472	0.00379698	0.950866	Outlier									745.279	16.4225	19.4036	10.5	7.71	37.7	119.5	13.72	8660
g19	30.23	1.4	0.7171	0.012	0.62676	1.39451	0.0233357	0.304	0.012	0.41052	3489.56	40.9157	0.21825	0.640376	Outlier									758.757	15.3122	17.7849	12.2	47.2	127.9	128.1	41.26	10390
g30	0.162	0.026	0.01609	0.00057	0.74453	62.1504	2.20172	0.0714	0.0097	-0.46435	97.1668	2.70474	22.725	1.86918e-06	Discordant									847.701	37.3319	52.2903	30	1.63	135	123	72.4	10310
g13	0.397	0.024	0.04417	0.001	0.42959	22.6398	0.512561	0.0649	0.0037	0.097261	276.172	6.1408	55.5818	8.96498e-14	Discordant									873.671	43.1258	63.0024	38	4.75	165.6	179	84.6	9600
g08	3.419	0.16	0.244	0.0047	0.18435	4.09836	0.0789438	0.1008	0.0042	0.57308	1431.23	22.2549	24.0646	9.3159e-07	Discordant									691.013	20.7231	26.5597	5.5	9.63	66.5	182	39.9	10910
g22	7.16	0.37	0.3567	0.0087	0.64977	2.80348	0.0683775	0.1421	0.006	0.26063	1997.05	40.5274	73.8381	8.47924e-18	Discordant									825.946	15.1497	17.2051	24.4	3.85	22.4	710	133	13000
MZ17-91 (Rhyolite clast)
g11	0.1157	0.0036	0.01739	0.00048	0.20582	57.5043	1.58724	0.0481	0.0014	0.45138	111.152	2.44682	0.00017843	0.989342	Use for concordia	0.0724	29.42	0.001792	7.7e-05	0.282793	2.2e-05	2.62394	0.835567	620.143	29.6799	47.8848	2.1	6.83	568	1370	144.5	11300
g07	0.1194	0.0045	0.01763	0.00056	0.22859	56.7215	1.8017	0.0491	0.0019	0.43495	113.425	2.96469	0.616426	0.432378	Use for concordia	0.0561	35.7	0.001405	4.4e-05	0.282794	1.9e-05	2.73631	0.738742	609.752	29.6825	48.7244	1.8	30.3	701	1546	132.5	11530
g02	0.1203	0.0031	0.01767	0.00051	0.18976	56.5931	1.63342	0.0499	0.0013	0.55716	114.335	2.31098	1.5869	0.20777	Use for concordia									642.711	21.7425	29.3418	2.9	11.3	990	1840	166.1	10450
g09	0.1219	0.01	0.01813	0.00058	-0.038101	55.1572	1.76454	0.0489	0.004	0.29714	115.972	3.3565	0.0381223	0.845198	Use for concordia	0.0287	10.6	0.000712	2.4e-05	0.282849	2.6e-05	4.78936	0.994781	721.731	17.4687	21.1045	8	1.93	159.5	203.6	101.2	7170
g23	0.1261	0.0099	0.01813	0.0006	-0.29761	55.1572	1.82539	0.0506	0.0043	0.51568	116.845	3.03024	0.790825	0.373851	Use for concordia									717.41	19.9861	24.9636	7.6	0.824	59	154.3	61.5	7500
g18	0.1239	0.0077	0.01821	0.00084	0.2112	54.9149	2.53314	0.0481	0.0031	0.29823	117.092	4.63007	0.336834	0.561662	Use for concordia									799.671	32.4697	44.7083	18.8	4.9	168	486	60.6	11390
g22	0.1231	0.0033	0.01839	0.00049	0.34889	54.3774	1.44888	0.0492	0.0012	0.31835	117.688	2.49701	0.0546212	0.815209	Use for concordia	0.0389	9.898	0.001071	7.2e-05	0.282756	2.5e-05	1.50922	0.943886	645.148	30.1819	47.3765	3	12.85	1074	2205	201.5	11300
g24	0.1246	0.0066	0.01844	0.00065	0.22585	54.2299	1.91158	0.0482	0.0026	0.058703	118.186	3.7145	0.201674	0.653373	Use for concordia	0.04607	18.11	0.001052	3.3e-05	0.282787	2.3e-05	2.61799	0.896395	712.897	22.6653	29.3971	7.2	1.36	108.3	217	76.5	7390
g20	0.126	0.0071	0.01854	0.00057	0.022063	53.9374	1.65827	0.0493	0.0029	0.12836	118.911	3.17327	0.324633	0.568836	Use for concordia	0.01778	25.61	0.0005096	1.5e-05	0.282792	2e-05	2.8532	0.778289	699.31	18.1003	22.2878	6.1	1.634	144.8	198.6	92.6	7650
g01	0.1276	0.0061	0.01879	0.00052	-0.035941	53.2198	1.47282	0.0493	0.0024	0.073248	120.528	2.77805	0.353613	0.552075	Use for concordia	0.04787	26.94	0.001288	4.1e-05	0.282791	2.2e-05	2.79119	0.841066	619.491	25.1753	37.0007	2.08	1.67	139.3	293.7	80.4	9320
g03	0.126	0.011	0.01776	0.00064	0.70959	56.3063	2.02906	0.0511	0.0041	-0.60706	112.008	3.72247	3.37235	0.0662992	Outlier									849.478	21.2027	25.236	30.5	113	1490	1670	177.8	11200
g06	0.1243	0.0068	0.01739	0.00054	0.24612	57.5043	1.78564	0.051	0.0027	0.077606	112.43	3.26087	6.2315	0.0125497	Outlier									660.515	22.985	31.172	3.7	2.02	184.2	271	98.9	8470
g08	0.1252	0.0047	0.01759	0.00051	0.070989	56.8505	1.64831	0.0512	0.002	0.313	115.026	2.65984	8.17826	0.00423955	Outlier									620.143	29.6799	47.8848	2.1	5.21	388	1100	100.3	10780
g17	0.1308	0.0078	0.01854	0.00057	0.10909	53.9374	1.65827	0.0515	0.0032	-0.030717	119.573	3.34238	2.8796	0.0897084	Outlier									637.617	24.8892	35.6418	2.7	2.03	162	367	77.3	9060
g21	0.1308	0.0048	0.01897	0.00053	0.14099	52.7148	1.47279	0.0506	0.0019	0.35128	122.453	2.82177	2.09348	0.147929	Outlier									819.879	87.8489		23	4.88	356	815	103.5	10250
g19	0.133	0.0065	0.01911	0.00053	0.11968	52.3286	1.45129	0.0511	0.0024	0.20345	123.07	3.0488	2.23268	0.135119	Outlier									673.605	23.0184	30.8939	4.4	2.132	173.9	303.8	63.6	8720
g05	0.1536	0.01	0.02178	0.00091	0.51291	45.9137	1.91834	0.0505	0.0028	0.14731	139.619	5.67006	2.6031	0.106655	Outlier									677.022	26.1835	36.8201	4.6	2.37	153	423	94.4	11890
g14	0.1606	0.0078	0.02199	0.00062	0.31379	45.4752	1.28216	0.0526	0.0022	-0.032515	141.87	3.77707	10.6605	0.00109447	Outlier									703.206	25.6715	34.98	6.4	4.22	301	665	102.1	9760
g13	0.166	0.013	0.0227	0.00086	0.18963	44.0529	1.66896	0.0536	0.0042	0.17235	146.155	5.2055	3.73523	0.0532764	Outlier									730.832	23.3562	30.2054	8.9	3.4	86.1	162	51.9	9080
g12	0.156	0.0091	0.01824	0.00056	0.54349	54.8246	1.68321	0.063	0.0035	-0.31326	114.396	3.51429	79.6573	4.45323e-19	Discordant									774.069	35.1566	51.2865	14.4	740	760	1122	106.2	12000
g16	0.1305	0.0045	0.01764	0.00063	0.048818	56.6893	2.02462	0.0537	0.0021	0.47755	118.524	2.91543	18.1748	2.01524e-05	Discordant									662.506	25.5733	36.1159	3.8	44	1016	2011	187.3	11780
g10	0.16	0.014	0.01876	0.00073	0.26727	53.3049	2.07423	0.0633	0.006	0.040697	121.021	4.59431	26.2755	2.96014e-07	Discordant									754.963	19.1066	23.1675	11.7	0.32	23.84	58.1	25.75	7520
g25	0.153	0.014	0.01873	0.00069	0.078721	53.3903	1.96686	0.0567	0.0048	0.20561	121.814	4.21567	14.9859	0.000108319	Discordant									751.032	29.368	40.4704	11.2	1.51	73.7	133.6	49.4	7880
g04	0.1518	0.0064	0.018	0.00059	0.20647	55.5556	1.82099	0.0607	0.0026	0.43996	122.131	3.4021	86.2544	1.58211e-20	Discordant									656.393	27.1068	39.5654	3.5	8.35	478	1161	124.9	10820
g15	1.23	0.15	0.0273	0.0012	0.74695	36.63	1.61011	0.316	0.03	-0.36594	134.112	5.25639	211.08	7.98267e-48	Discordant									827.209	27.4641	35.0972	24.7	410	1070	1160	135.6	10180
MZ17-93 (Rhyolite clast)
g16	0.1032	0.0065	0.01493	0.00037	0.303	66.9792	1.6599	0.0507	0.0033	-0.0050886	95.6919	2.34002	2.13558	0.143916	Age to report	0.02982	18	0.000909	6e-05	0.282774	2.7e-05	2.2907	-0.87659	799.147	16.2125	18.7464	18.7	11.35	1260	380	251	8320
g25	0.1286	0.0073	0.01783	0.00042	0.0019956	56.0852	1.32113	0.0525	0.0029	0.45424	115.166	2.46942	6.29527	0.012106	Outlier									656.393	23.9245	33.0667	3.5	11.1	970	1720	135.3	11110
g07	0.1262	0.007	0.01839	0.00048	0.44451	54.3774	1.41931	0.0492	0.0023	0.21674	117.541	3.036	1.27929	0.258031	Outlier									608.634	23.5592	33.9739	1.77	6.1	493	1000	133.2	9870
g14	0.13	0.0067	0.01885	0.00047	0.27792	53.0504	1.32274	0.0493	0.0022	-0.063324	120.789	2.90217	1.56565	0.21084	Outlier									623.949	22.8645	32.0144	2.22	5.88	478	1075	113	10590
g17	0.247	0.066	0.02025	0.00094	0.74344	49.3827	2.29233	0.082	0.019	-0.59349	121.75	4.28521	13.206	0.000279052	Outlier									688.079	27.0999	38.2567	5.3	3.2	204	263	106.8	7950
g24	0.1309	0.0077	0.01907	0.00046	-0.01857	52.4384	1.2649	0.0491	0.0026	0.21897	122.26	2.66479	0.686072	0.407504	Outlier									745.279	17.866	21.4549	10.5	2.63	217.6	264	98.7	7500
g12	0.1334	0.01	0.01905	0.00059	0.12771	52.4934	1.62578	0.0507	0.0038	0.34928	122.264	3.58499	1.40631	0.23567	Outlier									675.33	21.2937	27.8126	4.5	1.58	128	182	78.1	8300
g29	0.1326	0.01	0.01912	0.00057	0.28096	52.3013	1.55919	0.0504	0.0038	0.0099733	122.315	3.57773	0.997654	0.317879	Outlier									729.859	16.2606	19.2973	8.8	0.96	79.4	129.3	64.5	7130
g09	0.1282	0.0067	0.01922	0.00047	-0.27732	52.0291	1.27231	0.0483	0.0026	0.71148	122.663	2.31921	0.00437066	0.947289	Outlier									552.658	34.4555	76.346	0.72	4.02	329	737	112.8	9840
g26	0.134	0.0088	0.0192	0.00045	0.16132	52.0833	1.2207	0.05	0.0029	0.19669	122.957	2.79036	1.63763	0.20065	Outlier									658.478	21.8396	29.1352	3.6	2.87	251	432	99.5	8770
g06	0.1377	0.011	0.01931	0.00054	0.21263	51.7866	1.4482	0.0513	0.0038	0.13353	123.658	3.38386	2.51116	0.113043	Outlier									701.925	17.669	21.6069	6.3	1.02	86	171	53	7380
g21	0.146	0.013	0.01935	0.00061	0.2857	51.6796	1.62918	0.0561	0.0052	0.033133	123.785	3.85339	7.09782	0.00771776	Outlier									745.279	19.2909	23.5481	10.5	0.718	65.9	123.4	38.6	7180
g15	0.1426	0.0098	0.01925	0.00044	-0.10333	51.9481	1.18738	0.0526	0.0032	0.4258	124.336	2.5637	6.92348	0.00850713	Outlier									675.33	22.6465	30.1819	4.5	2.04	145.8	312	68.4	8690
g08	0.1376	0.011	0.01965	0.00051	0.46269	50.8906	1.32082	0.0503	0.0039	0.10918	125.141	3.18711	1.52974	0.216151	Outlier									739.199	18.0555	21.7889	9.8	1.25	106.3	152	75.6	7080
g18	0.1287	0.0094	0.01977	0.00058	0.10912	50.5817	1.48393	0.0469	0.0034	0.2875	125.779	3.4844	0.549489	0.458527	Outlier									696.623	19.6777	24.7763	5.9	1.85	149	197.3	89.5	7460
g02	0.1254	0.0087	0.01983	0.0006	0.40282	50.4286	1.52583	0.0465	0.0029	0.14539	126.264	3.77718	3.39592	0.065358	Outlier									691.013	26.3973	36.7557	5.5	1.4	112	210	64.6	8240
g13	0.161	0.014	0.02239	0.00065	0.20454	44.6628	1.2966	0.0511	0.0041	-0.059476	143.128	4.06389	2.11894	0.145487	Outlier									673.605	24.3712	33.4026	4.4	2.21	154	306	58.4	9710
g20	0.1611	0.011	0.02277	0.00067	0.28143	43.9174	1.29226	0.0511	0.0033	0.2631	145.607	4.16865	1.93666	0.164032	Outlier									696.623	24.0444	32.1698	5.9	1.68	119.5	188.5	46.2	8980
g22	0.1622	0.0094	0.02419	0.00054	0.4536	41.3394	0.922831	0.0481	0.0024	0.10504	154.112	3.39556	0.158109	0.690903	Outlier									664.454	23.6258	32.26	3.9	2.93	196.4	517	85.7	11840
g30	0.1613	0.0088	0.02435	0.00057	0.25403	41.0678	0.96134	0.0477	0.0024	0.3285	154.759	3.50293	0.729333	0.393099	Outlier									660.515	21.4075	28.3215	3.7	3.78	253	559	60.3	11510
g28	0.1855	0.013	0.0247	0.00059	0.22349	40.4858	0.96707	0.0542	0.0035	-0.0061855	157.851	3.69005	7.93382	0.00485191	Outlier									731.795	24.701	32.4848	9	2.44	152.3	386	50.8	11530
g04	0.347	0.021	0.0471	0.0013	0.10272	21.2314	0.586005	0.0533	0.0031	0.43881	297.706	7.42324	0.45959	0.497816	Outlier									730.832	19.3971	23.8791	8.9	3.96	135.4	139.8	68.7	8240
g03	4.827	0.22	0.3153	0.0062	0.42941	3.17158	0.0623654	0.1122	0.0046	0.58424	1773.43	28.3053	1.48754	0.222598	Outlier									876.598	31.13	40.0975	39	45.1	251	459	99.3	8800
g01	15.1	0.69	0.5531	0.012	0.46698	1.80799	0.039226	0.201	0.0084	0.62659	2827.65	39.4103	0.463195	0.496134	Outlier									685.051	25.5104	35.2287	5.1	32.23	104	191.7	32.3	9820
g11	0.198	0.015	0.0187	0.00041	0.37472	53.4759	1.17247	0.0756	0.0051	-0.042729	116.834	2.54616	106.583	5.49363e-25	Discordant									656.393	27.1068	39.5654	3.5	25.4	1689	2669	200.3	11170
g05	0.166	0.013	0.01925	0.00064	0.49932	51.9481	1.7271	0.0621	0.0044	0.032753	120.605	3.98685	42.5685	6.82493e-11	Discordant									704.471	23.4156	30.8658	6.5	2.63	212	253	111.7	7590
g27	0.188	0.019	0.01954	0.00056	0.41239	51.1771	1.46669	0.0703	0.0067	-0.16876	122.235	3.45553	41.6856	1.07198e-10	Discordant									769.419	21.0089	25.8423	13.7	2.76	190.8	240	92.5	7290
g19	0.177	0.018	0.01978	0.00054	0.16935	50.5561	1.3802	0.064	0.0064	0.0079727	126.632	3.41022	25.2195	5.11624e-07	Discordant									703.206	20.6179	26.1835	6.4	2.71	195	307	87.4	8820
g10	0.421	0.026	0.0494	0.0014	0.26694	20.2429	0.573686	0.0617	0.0038	0.31956	314.667	8.45377	24.3483	8.03979e-07	Discordant									765.977	18.6572	22.3999	13.2	3.42	105	115.1	66	9880
g23	4.389	0.21	0.282	0.0063	0.32598	3.5461	0.0792214	0.1126	0.0049	0.59062	1633.52	28.8892	25.7736	3.83895e-07	Discordant									860.329	15.9792	18.109	33.7	12.05	103.7	129	67.2	10740
Data reduction employed the Vizual_Age data reduction schemes (DRS) for Iolite for zircon (81-83)
U-Pb age calculations were made using the Isoplot add-in for Excel (84).
Single-grain analysis concordia ages were calculated, and analyses with probability of concordance <0.001 were rejected for detrital datasets (84)

## Sheet: Zircon U-Pb (Jones Mtns)
Table S5: Results of Zircon LA-ICP-MS U-Pb Geochronology and Trace Elements (Jones Mountains bedrock)
All zircon spots are 24 µm
All uncertainties are fully propagated, absolute, and reported at the 2σ level
b.d.l. = below detection limit
Sample	207Pb/235U	±2σ	206Pb/238U	±2σ	ρ	238U/206Pb	±2σ	207Pb/206Pb	±2σ	ρ	Concordia Age	±2σ	MSWD	Probability	Comment	Cryst. temp.	+ (°C)	- (°C)	Ti	±2σ	La	±2σ	Ce	±2σ	Pr	±2σ	Nd	±2σ	Sm	±2σ	Eu	±2σ	Gd	±2σ	Tb	±2σ	Dy	±2σ	Ho	±2σ	Er	±2σ	Tm	±2σ	Yb	±2σ	Lu	±2σ	Th
Analysis											Ma	Ma				°C			ng/g		ng/g		ng/g		ng/g		ng/g		ng/g		ng/g		ng/g		ng/g		ng/g		ng/g		ng/g		ng/g		ng/g		ng/g		ng/g
R.3010.9 (Jones Mtns bedrock)
R9_25	0.102	0.01	0.01401	0.00064	0.064908	71.3776	3.26065	0.052	0.006	0.42099	90.9789	3.81006	3.28398	0.0699591	Use for concordia age	729.859	12.8566	14.6799	8.8	1.4	b.d.l.		19.7	1.5	0.048	0.016	1.02	0.19	2.57	0.44	0.81	0.15	14.4	1.6	5.26	0.55	64.4	5.1	26.1	1.1	120.2	6.3	26.5	1.9	278	25	52.9	5.3	48.9
R9_17	0.0998	0.0095	0.01432	0.00066	0.31645	69.8324	3.21853	0.0485	0.0049	0.21165	92.064	4.13615	1.36125	0.24332	Use for concordia age	723.824	18.8918	23.1977	8.2	2	0.9	0.14	44.6	2.6	0.28	0.048	2.12	0.34	3.12	0.39	0.87	0.14	15.6	1.4	6.15	0.38	81.2	4.6	34.3	1.2	158.4	7.4	34.7	1.3	355	19	65.8	4.1	152
R9_12	0.095	0.011	0.0145	0.0005	-0.093207	68.9655	2.37812	0.0481	0.006	0.4835	92.7307	2.94315	0.0141286	0.905383	Use for concordia age	723.824	13.5727	15.6537	8.2	1.4	0.0047	0.0053	4.49	0.29	0.187	0.044	3.03	0.41	5.87	0.7	1.72	0.21	26.3	2.5	8.88	0.71	103.3	6.6	37.6	2.7	161	11	32.2	2.1	310	19	53.6	3.3	63
R9_26	0.0975	0.0068	0.01458	0.00073	0.30967	68.5871	3.43406	0.0481	0.0039	0.38765	93.6449	4.23104	0.12416	0.724565	Use for concordia age	730.832	13.5996	15.6524	8.9	1.5	b.d.l.		7.8	0.64	0.073	0.017	1.53	0.25	3.7	0.58	0.446	0.089	19.3	2	6.38	0.57	78.4	4.9	29.5	1.1	133.5	6.4	26.6	1.9	273	24	48.6	4.8	87.1
R9_20	0.102	0.01	0.01459	0.00069	0.24486	68.5401	3.24144	0.0508	0.0053	0.27403	93.9476	4.26657	1.30054	0.254115	Use for concordia age	772.1	12.5344	14.0911	14.1	2	0.0014	0.0028	35.3	4.9	0.087	0.022	1.84	0.23	3.9	0.56	2.2	0.3	21.3	2.5	6.76	0.65	84.3	7.2	32.2	2.1	153	11	32.3	2.8	335	30	62.6	6.2	63.2
R9_29	0.102	0.012	0.01466	0.00061	0.27698	68.2128	2.83832	0.0485	0.005	0.13738	93.9485	3.86461	0.808921	0.368439	Use for concordia age	748.604	18.0699	21.7182	10.9	2.4	0.0106	0.0083	26.4	3.3	0.133	0.032	2.15	0.37	4.69	0.67	1.69	0.22	21.4	2.5	7.1	0.65	85.1	6.6	32.9	2.5	151	12	32.9	2.4	344	34	62.4	5.8	104
R9_21	0.119	0.02	0.01474	0.00061	0.1392	67.8426	2.8076	0.0598	0.0098	0.14635	94.6257	3.8653	4.7562	0.0291929	Use for concordia age	718.508	17.9756	21.8846	7.7	1.8	20	13	81	38	6.3	4.1	23	14	10.9	3.5	2.74	0.59	31.8	4.5	9.31	0.96	109	10	37.9	2.8	176	11	37.8	3	373	35	64.3	6.7	105
R9_10	0.0987	0.0055	0.01482	0.00035	0.47667	67.4764	1.59357	0.049	0.0025	-0.17534	94.8183	2.22105	0.109636	0.740559	Use for concordia age	779.782	12.8858	14.507	15.3	2.2	0.76	0.22	66	2.5	0.76	0.11	9.98	0.68	15	1	4.8	0.23	68.9	2.5	22.37	0.7	267	7.3	96.2	1.7	421.3	9.2	86.8	2.1	843	23	147.6	4.3	423
R9_23	0.0929	0.0087	0.01499	0.00064	0.31507	66.7111	2.84824	0.0462	0.0041	0.2496	95.3291	3.98572	2.14487	0.143047	Use for concordia age	800.713	11.8532	13.1461	19	2.4	0.075	0.029	18	1.3	0.103	0.022	2.02	0.3	3.85	0.64	1.77	0.24	23.7	2.9	8.52	0.68	109.1	5.6	42.1	1.5	190.8	7.7	40	2.6	422	38	77.8	8.6	128
R9_08	0.106	0.011	0.01484	0.0005	0.11784	67.3854	2.2704	0.0521	0.0046	0.18802	95.3987	3.11663	2.04766	0.152441	Use for concordia age	746.954	14.7472	17.095	10.7	1.9	0.02	0.011	25.6	2.8	0.294	0.048	4.93	0.46	7.9	1	2.62	0.25	35.4	3.6	11.32	0.94	132	11	51.1	3.5	224	18	47.4	4.1	479	39	85.8	7.3	163
R9_32	0.1025	0.008	0.01472	0.00084	0.39633	67.9348	3.87671	0.0508	0.0038	0.25467	95.4088	5.02925	1.84264	0.174642	Use for concordia age	699.31	24.5137	32.9506	6.1	2.1	b.d.l.		13	1	0.073	0.035	1.24	0.39	2.01	0.6	0.78	0.16	10.3	1.2	3.42	0.37	40.8	3.5	15.9	1.6	79.2	7.9	18.4	1.5	211	15	43.9	3.9	196
R9_09	0.107	0.01	0.01468	0.00062	-0.094789	68.1199	2.877	0.0513	0.0053	0.49732	95.581	3.48916	3.20919	0.0732257	Use for concordia age	784.038	10.8285	11.9389	16	1.9	1.48	0.31	41.5	2.3	0.581	0.082	5.65	0.58	6.91	0.9	2.91	0.37	39	3.8	13.18	0.99	172	12	68.1	4.1	314	17	63.7	4.3	634	50	114.1	9	186
R9_30	0.105	0.0065	0.01485	0.00034	0.094985	67.3401	1.54179	0.0507	0.0031	0.32201	95.5966	2.08709	4.24279	0.0394173	Use for concordia age	739.199	14.2079	16.4168	9.8	1.7	0.0037	0.0052	51.3	1.5	0.09	0.02	1.88	0.2	3.87	0.35	1.65	0.18	25.89	0.98	9.35	0.32	123.8	2.8	50.3	1.1	232.1	4.7	51.7	1.2	522	12	96.1	2.1	254
R9_14	0.1022	0.0071	0.01496	0.00035	0.11576	66.8449	1.56388	0.0488	0.0031	0.31365	95.9492	2.16886	0.853774	0.355487	Use for concordia age	765.977	10.6668	11.789	13.2	1.6	0.0029	0.004	39.2	1.6	0.069	0.022	1.93	0.22	3.7	0.44	1.62	0.16	22.1	1.5	8.82	0.48	119.4	7	50.6	2.3	239	10	53.2	2.3	557	22	105.6	3.1	152.8
R9_03	0.0945	0.0088	0.01524	0.00079	0.063665	65.6168	3.4014	0.0454	0.0049	0.36612	95.9792	4.38769	1.56701	0.210642	Use for concordia age	745.279	12.7297	14.4472	10.5	1.6	0.038	0.076	6.07	0.72	0.11	0.12	1	0.21	2.27	0.44	0.44	0.12	14.32	0.9	4.71	0.29	58.3	3.3	21.87	0.93	102.4	3.2	21	1.4	206.6	7.9	37.8	2	53
R9_13	0.102	0.01	0.0149	0.00067	-0.18494	67.1141	3.01788	0.0483	0.0054	0.56232	96.0488	3.55647	0.364996	0.545744	Use for concordia age	742.716	17.5233	20.985	10.2	2.2	-3.19e-08	1.6e-09	26.4	1	0.055	0.024	1.08	0.18	2.42	0.29	0.89	0.1	13.3	1	4.67	0.31	62.4	3.1	25	1.2	120.7	5.4	27.4	1.4	280	16	52.1	2.8	78.4
R9_28	0.1006	0.0068	0.01508	0.00056	0.12677	66.313	2.46255	0.0494	0.0036	0.44095	96.6648	3.25113	0.0614172	0.80427	Use for concordia age	770.095	10.9192	12.0868	13.8	1.7	0.79	0.52	48.5	4.2	0.59	0.19	6.95	0.91	11.4	1.6	3.98	0.46	54.9	4.8	17.1	1.5	204	14	77.4	2.9	332.9	9.5	71.5	5.6	701	62	125	12	302
R9_31	0.099	0.023	0.01519	0.00087	0.16418	65.8328	3.77054	0.048	0.011	0.016158	97.1509	5.49845	0.0160188	0.899285	Use for concordia age	758.008	16.0607	18.8091	12.1	2.3	-3.93e-08	3e-09	14.6	1.5	0.025	0.018	1.11	0.21	1.98	0.39	1	0.18	12.7	2.1	4.18	0.42	56.5	6.5	22.3	2.5	106	11	24.3	2.7	250	25	47.4	4.4	48
R9_33	0.11	0.014	0.01537	0.00064	0.51935	65.0618	2.70914	0.0512	0.0058	-0.092417	97.6879	3.95195	1.82884	0.176265	Use for concordia age	792.668	10.6108	11.6538	17.5	2	-4.14e-08	2.9e-09	17.94	0.82	0.023	0.01	0.64	0.12	1.49	0.28	0.359	0.064	9.72	0.72	3.46	0.23	46.9	1.7	16.99	0.57	79.3	2.7	17.47	0.78	179.5	9.1	33.8	2.1	48.8
R9_15	0.1052	0.01	0.01524	0.00062	-0.32927	65.6168	2.66945	0.0506	0.006	0.55238	98.4001	3.07211	0.532367	0.465613	Use for concordia age	759.5	13.916	15.9236	12.3	2	0.021	0.011	17.6	0.88	0.043	0.015	0.82	0.15	2.03	0.3	0.807	0.09	11.16	0.57	4.15	0.22	52.3	2	21.35	0.53	102.8	2.4	22.5	0.83	240.4	7.9	45.7	1.5	48.4
R9_27	0.096	0.011	0.01555	0.00074	0.075318	64.3087	3.06035	0.0451	0.0055	0.32946	98.4683	4.37806	1.38335	0.239531	Use for concordia age	785.816	10.1354	11.0977	16.3	1.8	-4.3e-08	2.9e-09	32.8	3.2	0.061	0.016	1.82	0.28	3.89	0.58	1.75	0.23	24.2	2.2	8.56	0.68	117.3	7.6	47.7	2.3	217	11	44.9	3.2	449	35	81.3	6.8	107.3
R9_05	0.108	0.011	0.01537	0.0004	0.0031592	65.0618	1.69322	0.051	0.0053	0.26814	98.6677	2.46508	1.24354	0.264789	Use for concordia age	776.644	12.0761	13.4988	14.8	2	0.0013	0.0027	17.54	0.76	0.103	0.023	2.12	0.24	3.56	0.42	1.75	0.15	22.3	1.1	8.14	0.4	107.1	3.7	43.9	1.4	208.1	5.4	43.3	1.4	443	16	82.5	3	133.9
R9_11	0.114	0.011	0.01503	0.00062	-0.26356	66.5336	2.74457	0.0547	0.0059	0.53817	98.6922	3.26114	5.24182	0.0220502	Use for concordia age	788.145	14.1145	16.045	16.7	2.6	5.4	3.6	38	10	1.9	1	13.4	4.5	14.8	1.9	5.81	0.69	65.8	7	21.1	1.8	240	18	87	5.2	374	26	76.4	5.2	726	50	129.4	9.5	192
R9_06	0.1052	0.0075	0.01565	0.00042	0.096526	63.8978	1.71483	0.0487	0.0036	0.36628	100.257	2.5594	0.16685	0.682927	Use for concordia age	717.41	14.3845	16.7843	7.6	1.4	0.019	0.012	30.7	6.7	0.056	0.016	1.35	0.32	2.58	0.59	1.06	0.18	18.3	3.4	5.6	0.96	75	12	30	4.5	145	18	32.8	3.9	356	36	70.1	6.4	470
R9_19	0.1945	0.0085	0.0277	0.0011	0.38762	36.1011	1.43362	0.0512	0.0022	0.5074	178.129	5.88146	1.22159	0.269048	Inherited grain	720.668	14.8947	17.4618	7.9	1.5	-3.57e-08	2.6e-09	13.4	1	0.052	0.018	1.42	0.18	3.21	0.39	0.107	0.04	19.2	1.8	6.75	0.59	81.6	4.8	30.2	1	128.5	4.5	26.2	1.6	245	18	42.2	3.9	170
R9_04	0.119	0.013	0.01492	0.0005	0.23316	67.0241	2.24612	0.0563	0.0051	0.05	95.6344	3.17411	10.42	0.00124655	Concordant outlier	746.12	11.1352	12.424	10.6	1.4	-3.64e-08	2.3e-09	27.7	1.4	0.051	0.018	1.18	0.19	2.45	0.31	1.09	0.12	15.71	0.88	5.99	0.33	82.1	3.5	34.3	1.4	164.9	5.8	37.1	1.9	391	17	72.9	2.9	108.2
R9_34	0.123	0.014	0.01525	0.00046	-0.061441	65.5738	1.97796	0.0592	0.007	0.2898	98.7981	2.80588	9.27478	0.00232331	Concordant outlier	764.57	14.5917	16.7876	13	2.2	0.146	0.076	43.3	2.3	0.107	0.02	2.4	0.26	6.05	0.59	2.4	0.21	33.7	2.4	12.55	0.67	164.8	7.8	65.2	2.1	298.2	9.8	62.1	2.6	639	30	114.1	6.1	117.7
R9_16	0.125	0.012	0.01484	0.00076	0.65555	67.3854	3.45101	0.0617	0.005	-0.20825	91.0742	4.6346	32.617	1.12231e-08	Discordant	691.013	17.157	20.9586	5.5	1.3	-3.02e-08	1.5e-09	43.8	5	0.051	0.021	0.99	0.34	3.17	0.73	0.99	0.18	18.9	2.9	7.7	1.3	101	16	41.1	6.1	196	25	41.2	5.2	429	53	76	10	179
R9_18	0.141	0.024	0.01495	0.00046	0.047539	66.8896	2.05814	0.067	0.011	0.12476	96.0914	2.91114	12.3122	0.000450016	Discordant	736.484	17.7042	21.3044	9.5	2.1	0.077	0.03	70.5	9.3	0.42	0.12	7.8	2	14	3.1	4.6	1.2	72	14	22.4	4.2	284	55	101	18	419	61	82	11	800	110	138	19	324
R9_07	0.157	0.012	0.01556	0.00049	0.43664	64.2674	2.02384	0.073	0.0061	-0.0018041	96.9185	3.06603	97.2129	6.22605e-23	Discordant	842.593	24.1028	29.5566	28.6	7.1	0.69	0.43	38.4	1.7	0.552	0.071	9.41	0.59	17.48	0.97	7.51	0.64	81.5	4.1	23.5	1.2	273	14	95.7	4.5	397	19	77.8	3.6	743	39	130.3	6.2	230
R9_24	0.14	0.023	0.01532	0.00074	0.18486	65.2742	3.15293	0.066	0.011	0.081386	98.3104	4.69486	11.6863	0.000629607	Discordant	763.859	14.0499	16.0774	12.9	2.1	0.112	0.059	37	5.8	0.277	0.076	3.53	0.74	6	1.1	1.98	0.36	28.1	2.7	10.56	0.91	132	11	52.4	3.2	236	18	50.2	4.3	510	52	97.6	8.4	191
R9_22	0.488	0.023	0.01738	0.00088	0.37744	57.5374	2.91329	0.213	0.01	0.35713	99.2733	5.54453	1205.09	4.78391e-264	Discordant	695.251	18.7934	23.4042	5.8	1.5	0.98	0.47	49.6	5.5	0.66	0.21	6.2	1.8	6.8	1.5	1.53	0.3	24.4	4.6	8.98	0.98	114.4	7.6	45.3	1.9	213.3	6.9	48.6	3.8	504	64	95	15	322
R9_02	0.288	0.029	0.01675	0.00063	0.34134	59.7015	2.24549	0.125	0.012	-0.034028	102.02	3.91722	161.57	5.13723e-37	Discordant	760.239	15.1247	17.5233	12.4	2.2	0.092	0.03	16.9	1.3	0.187	0.051	2.01	0.29	2.84	0.52	1.11	0.12	17.9	1.9	6.78	0.43	89.4	6.4	39.1	2.5	189	13	42	3.1	440	32	83	5.1	103
R9_01	0.407	0.049	0.01679	0.00069	0.12408	59.5593	2.44764	0.176	0.022	0.079033	106.63	4.37351	147.643	5.67663e-34	Discordant	783.44	15.1799	17.4632	15.9	2.7	0.55	0.12	45.5	3.3	0.69	0.14	5.42	0.66	5.25	0.64	1.84	0.27	21.8	2.1	8.6	0.56	111.4	5.9	47.7	1.7	233.2	5.8	49.1	1.2	519	20	96.2	4.7	249
R.3010.10 (Jones Mtns bedrock)
R10_20	0.11	0.017	0.01427	0.00055	-0.21579	70.0771	2.70094	0.056	0.0096	0.52457	92.5876	3.18934	3.04627	0.0809228	Use for concordia age	832.944	9.64817	10.4292	26.1	2.5	b.d.l.		19.13	0.62	0.034	0.018	1.29	0.21	2.81	0.47	0.44	0.11	12.3	1	4.48	0.21	55.7	2	20.15	0.57	89.9	2.9	18.85	0.43	192.2	4.3	33.2	0.76	71.6
R10_26	0.0945	0.0084	0.01456	0.00031	0.3573	68.6813	1.46231	0.0477	0.0037	-0.010912	93.2277	1.95756	0.167237	0.682579	Use for concordia age	775.364	14.4977	16.6066	14.6	2.4	b.d.l.		50	2.6	0.091	0.027	2.35	0.23	4.48	0.62	1.94	0.21	26.5	1.4	10.12	0.48	133.8	5.4	54.2	2.3	256	12	56.2	2.3	557	19	102.7	3.4	171.6
R10_29	0.1002	0.0089	0.01472	0.00039	-0.14498	67.9348	1.7999	0.0497	0.0047	0.4236	94.5145	2.25875	0.382797	0.53611	Use for concordia age	735.562	14.6663	17.0545	9.4	1.7	0.029	0.025	41	1.3	0.059	0.018	1.74	0.24	3.95	0.35	1.34	0.16	21.4	1.3	7.38	0.35	97.6	3.9	37.2	1.6	173.6	7.4	37.7	1.7	379	18	69.7	3.5	148.3
R10_31	0.1079	0.0094	0.01476	0.00054	0.36915	67.7507	2.47868	0.0553	0.0048	0.019424	94.5651	3.4291	5.67915	0.0171677	Use for concordia age	865.759	21.9776	26.1769	35.4	7.6	0.066	0.023	17.53	0.61	0.25	0.031	5.47	0.46	11.6	0.76	5.05	0.31	51.3	2.3	14.66	0.59	170	5.7	57.9	2	255.7	9.2	52.5	1.9	506	19	93.5	4.6	157.5
R10_32	0.1002	0.0089	0.01486	0.00055	0.45036	67.2948	2.49072	0.049	0.0044	-0.10349	95.0632	3.49217	0.25993	0.610168	Use for concordia age	816.276	9.66996	10.4841	22.2	2.2	0.154	0.045	46.6	3.1	0.74	0.095	12.9	1.2	22.2	2.2	8.89	0.74	81.8	6.5	24	1.5	254	14	87.1	4.3	370	16	72.4	4.2	694	45	120.1	8.2	193
R10_03	0.1031	0.0078	0.01474	0.00052	-0.14044	67.8426	2.39336	0.0512	0.0045	0.39973	95.4157	2.82651	1.6246	0.202451	Use for concordia age	759.5	12.5992	14.2216	12.3	1.8	0.121	0.054	71.9	4.6	0.615	0.069	12.3	1.3	20.8	1.9	8.16	0.85	96.7	8.6	29.3	2.4	338	28	119.8	8.7	510	37	100.7	6.4	965	55	165.8	9.6	284
R10_06	0.0986	0.0068	0.01491	0.00048	0.22388	67.0691	2.15917	0.0487	0.0036	0.25311	95.4161	2.9449	0.000584772	0.980707	Use for concordia age	825.097	7.84724	8.36476	24.2	1.9	0.091	0.061	73.6	1.8	0.225	0.032	4.27	0.29	9.11	0.65	4.1	0.23	56.3	2.1	19.34	0.65	242	7.9	91.7	2.5	405	13	79.9	2.7	760	27	132.6	5.1	387
R10_27	0.1014	0.0037	0.01488	0.00025	-0.096076	67.2043	1.12911	0.0495	0.002	0.49849	95.7855	1.38354	2.13679	0.143802	Use for concordia age	725.875	14.2143	16.502	8.4	1.5	0.05	0.022	23.2	1.7	0.215	0.044	3.7	0.49	6.8	1	2.51	0.37	29.3	3.6	8.87	0.88	109	12	39.3	3.9	185	18	42.2	3.8	457	38	87.6	7	416
R10_05	0.0955	0.009	0.01502	0.00034	0.31982	66.5779	1.50709	0.0483	0.005	-0.089505	96.1655	2.155	0.780016	0.377136	Use for concordia age	822.949	13.5516	15.1831	23.7	3.3	0.053	0.029	36.4	1.8	0.357	0.047	6.05	0.55	12.1	1	4.6	0.4	55.8	3.6	17.43	0.9	209	11	75.4	3.5	320	11	64.7	2.6	621	23	108.9	4.3	217
R10_14	0.097	0.01	0.01522	0.00067	0.099028	65.703	2.89231	0.0477	0.0056	0.30656	96.8741	3.9984	0.475013	0.49069	Use for concordia age	766.674	9.33163	10.1776	13.3	1.4	0.011	0.012	26.7	1.4	0.119	0.032	2.83	0.14	5.76	0.69	2.32	0.24	27.6	1.6	8.97	0.61	112.5	4.8	43.7	1.7	202.4	8.5	42	1.9	421	20	77	4.1	82.9
R10_15	0.121	0.013	0.01531	0.00044	0.42219	65.3168	1.87716	0.0571	0.0055	-0.15224	97.0107	2.73506	10.7455	0.00104535	Use for concordia age	705.719	13.8742	16.1618	6.6	1.2	0.056	0.034	50.2	3.4	0.191	0.048	3.5	0.38	7.81	0.84	2.4	0.2	41.9	3	13.23	0.93	166	11	59.6	3.1	264	14	53.5	2.9	523	32	91.6	6.6	192
R10_09	0.1039	0.0051	0.01504	0.00039	-0.017074	66.4894	1.72413	0.05	0.0027	0.47723	97.147	2.17598	2.39396	0.121805	Use for concordia age	751.83	12.7401	14.433	11.3	1.7	0.187	0.038	26.1	2.2	0.318	0.059	4.62	0.95	7.1	1.3	2.44	0.46	41.2	7.4	14	2.4	171	29	63	10	283	44	60.9	9.2	613	90	110	16	325
R10_18	0.1105	0.0084	0.01506	0.0004	0.029489	66.4011	1.76364	0.0538	0.0044	0.34357	97.267	2.43392	6.24943	0.0124233	Use for concordia age	738.302	11.9269	13.4472	9.7	1.4	6.2	2.8	54.6	6.4	1.36	0.6	7.9	3.1	5.26	0.83	1.48	0.14	23.3	1.1	7.94	0.27	104.1	2.7	40	0.94	194.2	4.5	42	1	426	12	79.2	1.9	103.9
R10_24	0.1038	0.0065	0.01523	0.0003	0.33591	65.6599	1.29337	0.0495	0.0028	0.020356	97.4202	1.90456	1.01338	0.314094	Use for concordia age	754.188	13.1787	14.9883	11.6	1.8	b.d.l.		32.22	0.59	0.079	0.018	1.73	0.2	3.65	0.39	1.41	0.12	18.87	0.89	6.13	0.2	78.4	2	29.91	0.7	135.9	2.2	28.45	0.56	286.6	6.1	51.27	0.95	183.9
R10_33	0.11	0.012	0.01532	0.00059	0.0071948	65.2742	2.51382	0.0518	0.0057	0.2886	98.8181	3.55513	1.87811	0.17055	Use for concordia age	827.209	10.8411	11.8503	24.7	2.7	0.124	0.04	29.3	2.6	0.51	0.088	9.2	1.1	16.7	1.5	7.66	0.78	69.6	6.8	20.4	1.8	232	21	77	6.7	326	28	65.4	5.6	629	49	111.2	8.6	163
R10_02	0.113	0.011	0.01532	0.00062	0.19255	65.2742	2.64164	0.0539	0.0051	0.28335	98.8266	3.85983	4.49077	0.0340784	Use for concordia age	756.496	18.8675	22.8004	11.9	2.7	0.095	0.03	37.5	3.8	0.225	0.041	4.61	0.76	8.12	0.92	3.25	0.25	38.4	3.5	12.53	0.93	149	13	56	4.1	246	19	51.2	3.9	498	35	88.2	7	147
R10_28	0.11	0.013	0.01543	0.00051	0.16154	64.8088	2.14209	0.0536	0.0063	0.1335	98.9259	3.21809	1.50032	0.220621	Use for concordia age	735.562	10.5573	11.7386	9.4	1.2	0.0057	0.0079	19.3	1	0.06	0.015	1.4	0.24	3.32	0.58	1.24	0.19	15.6	1.7	5.36	0.47	66.9	4.6	24.9	1.2	114.8	5.7	25.2	1.1	253.6	9.2	46.2	1.2	54.8
R10_17	0.1069	0.0089	0.01532	0.0006	-0.069998	65.2742	2.55643	0.0527	0.0052	0.47012	99.004	3.35712	1.21999	0.269362	Use for concordia age	712.897	15.9803	19.0378	7.2	1.5	1.47	0.81	29.9	2.6	0.22	0.11	2.36	0.65	3.35	0.58	0.96	0.19	16.1	1.7	5.44	0.62	76.4	7.6	28.5	2.2	137	11	31.1	2.5	306	23	56.2	4.3	67
R10_19	0.1081	0.0089	0.01536	0.00048	-0.046576	65.1042	2.0345	0.0502	0.0043	0.44554	99.0564	2.8106	1.81208	0.178259	Use for concordia age	702.567	11.2488	12.7168	6.35	0.93	b.d.l.		34.9	2.1	0.074	0.02	2.24	0.25	5.13	0.52	1.77	0.21	29.1	2.7	10.01	0.83	121.4	8.6	44	3	198	12	41.5	2.6	397	22	70	3.9	104.6
R10_12	0.075	0.031	0.01591	0.00058	-0.76593	62.8536	2.29133	0.034	0.014	0.84217	99.0942	2.14826	3.16888	0.0750538	Use for concordia age	716.301	30.6531	44.4539	7.5	3.2	0.018	0.024	15.9	1.2	0.017	0.016	0.652	0.06	1.63	0.85	0.79	0.3	9	1.5	3	0.69	40	4.8	15.3	1.4	73.3	4.3	16.5	1.6	177	20	31.9	3.4	33.3
R10_04	0.1123	0.0075	0.01532	0.00039	-0.17065	65.2742	1.66168	0.054	0.0038	0.49278	99.5413	2.18093	6.83287	0.00894954	Use for concordia age	809.709	9.72591	10.562	20.8	2.1	13.6	1.4	93.3	4.1	4.12	0.48	20.7	2	12.5	1	4.39	0.29	47.2	1.4	15.6	0.39	196.3	5.4	73.4	2	323	9.2	66.2	2	634	17	113.8	3.3	255
R10_23	0.1128	0.0086	0.01543	0.00054	-0.052948	64.8088	2.2681	0.053	0.0045	0.50323	100.39	3.08142	5.02509	0.0249827	Use for concordia age	668.226	21.3316	28.0237	4.1	1.3	b.d.l.		28.8	4.7	0.009	0.012	0.51	0.32	1.47	0.39	0.43	0.18	13.9	3.3	6.3	1.5	90	19	35.9	7.9	169	34	36.4	7.1	353	54	62	10	84
R10_30	0.119	0.01	0.01558	0.00044	0.13509	64.1849	1.81267	0.0543	0.0043	0.23966	100.4	2.75305	9.97429	0.00158741	Use for concordia age	757.255	12.1643	13.678	12	1.7	0.0069	0.0097	24.99	0.63	0.149	0.03	3.2	0.33	6.68	0.68	2.27	0.28	27.5	1.7	9.53	0.52	115.3	5.4	42.2	1.7	191.5	7.4	40.2	1.7	396	14	70.3	2.5	109.6
R10_11	0.098	0.012	0.01577	0.00058	0.21354	63.4115	2.33219	0.0435	0.0049	0.04996	100.622	3.65354	1.18918	0.275494	Use for concordia age	755.732	10.9417	12.1551	11.8	1.5	0.013	0.011	23.8	1.1	0.185	0.044	3.5	0.49	7.1	0.87	2.72	0.38	32.3	2.7	10.66	0.95	124	10	45	3.2	197	13	39.2	2.7	393	26	68.1	4.2	90.1
R10_07	0.116	0.012	0.01567	0.00053	0.10636	63.8162	2.15843	0.0536	0.0054	0.2332	100.895	3.29844	4.05457	0.0440519	Use for concordia age	704.471	11.8303	13.4575	6.5	1	b.d.l.		16.97	0.48	0.0094	0.0061	0.45	0.12	1.28	0.22	0.457	0.079	7.73	0.63	2.94	0.16	37.8	1.4	14.42	0.51	67.8	1.7	15.74	0.45	155.6	5	29.24	0.68	28.81
R10_22	0.1858	0.0075	0.02616	0.00046	0.15879	38.2263	0.672175	0.0509	0.0023	0.29366	167.274	2.77336	3.93028	0.0474241	Outlier (inherited grain)	673.605	18.842	23.7823	4.4	1.2	b.d.l.		22.17	0.63	0.063	0.016	1.37	0.19	3.64	0.37	0.073	0.025	22.5	1.2	8.07	0.48	108.1	5	42	1.9	191	7.2	39.6	1.5	384	14	66.5	2.3	135.6
R10_01	0.128	0.012	0.01589	0.00053	0.16101	62.9327	2.09908	0.0593	0.0062	0.32378	102.552	3.3273	14.4271	0.000145689	Discordant	700.626	18.9674	23.6037	6.2	1.6	b.d.l.		38.9	3	0.067	0.024	1.75	0.35	4.65	0.76	1.48	0.29	25.4	3.6	8.8	1.2	111	14	42.4	5.1	186	21	38.5	4.3	372	38	65.3	6.5	111
R10_08	0.1172	0.0077	0.01527	0.00048	0.022845	65.4879	2.05856	0.0546	0.0036	0.37396	99.934	2.82167	15.2117	9.61045e-05	Discordant	723.824	15.3755	18.1045	8.2	1.6	3.6	1.7	49.5	5.8	0.94	0.38	7.1	1.7	8.85	0.61	2.44	0.21	38.7	2	12.37	0.53	147.9	6.7	55	2.5	241	11	50	2.2	476	18	84.3	3.6	152
R10_10	0.134	0.013	0.01505	0.00043	0.24614	66.4452	1.89843	0.0648	0.006	0.09953	96.1514	2.73041	30.013	4.29151e-08	Discordant	828.46	10.3585	11.2733	25	2.6	21	11	114	22	4.7	2.5	26	11	15.2	2.1	5.55	0.32	62.8	3.2	18.66	0.86	218.5	9.9	75.3	3.4	317	14	62.3	2.9	587	28	102.9	5.5	618
R10_13	0.1836	0.0087	0.02369	0.00055	-0.44608	42.2119	0.980015	0.0571	0.0033	0.72106	156.125	2.43623	17.8238	2.4233e-05	Discordant	751.83	13.4458	15.3461	11.3	1.8	0.36	0.16	19.8	1.2	0.169	0.038	2.25	0.3	3.58	0.47	0.378	0.068	19.7	1.2	6.33	0.29	81.3	3.1	30.84	0.89	138.4	4.5	29.34	0.88	292.4	9.5	51.7	1.8	285
R10_16	0.144	0.021	0.01521	0.00097	0.17455	65.7462	4.19289	0.0661	0.0092	0.24588	99.1616	6.09289	17.2701	3.24255e-05	Discordant	792.112	18.5563	22.0169	17.4	3.6	0.34	0.48	34	2.3	0.51	0.13	10.2	1.2	16.1	1.3	6.46	0.66	57	4.9	15.6	1	174	12	56.1	2.5	238	15	48.2	3.5	448	34	78.6	6.4	182
R10_21	0.197	0.019	0.01632	0.00057	0.2946	61.2745	2.1401	0.0874	0.008	0.014641	102.757	3.60139	94.7993	2.10698e-22	Discordant	779.782	9.50944	10.3632	15.3	1.6	63	17	197	32	14.2	3.5	73	15	38.3	4.1	10.27	0.71	104.1	4	28.61	0.97	314	11	105.3	3	442	14	87	2.2	808	25	138.2	6.2	349
R10_25	0.13	0.011	0.0153	0.00051	-0.015197	65.3595	2.17865	0.0623	0.0057	0.39055	100.438	3.06905	24.6615	6.83375e-07	Discordant	824.67	13.3801	14.9619	24.1	3.3	0.166	0.055	31.16	0.72	0.134	0.023	2.29	0.18	4.99	0.42	2.35	0.17	30.56	0.83	10.22	0.31	127.5	2.5	48.2	1.2	214.7	4.9	45.08	0.96	443	11	78.9	1.8	128.5
R.3010.12 (Jones Mtns bedrock)
R12_01	0.115	0.013	0.01496	0.00065	-0.04691	66.8449	2.90436	0.0555	0.0065	0.45505	97.4659	3.84324	5.35843	0.0206223	Use for concordia	844.806	9.52741	10.2689	29.2	2.7	0.06	0.024	16.5	1.6	0.356	0.056	6.85	0.8	12.9	1.4	5.82	0.65	50.5	5	14	1.2	160	14	54.8	5	228	20	45.4	3.9	424	35	76.8	6.9	89
R12_02	0.108	0.013	0.01542	0.00056	0.018341	64.8508	2.35515	0.0525	0.0066	0.28841	99.0675	3.4245	0.784046	0.375907	Use for concordia	820.322	10.6031	11.5812	23.1	2.5	0.415	0.08	17.52	0.97	0.139	0.022	1.82	0.2	3.57	0.49	1.72	0.21	18.8	1.2	6.56	0.37	87.4	4.5	34.4	1.5	163.1	7	34.7	1.7	353	18	65.7	3.2	74.5
R12_03	0.1073	0.0091	0.01504	0.00054	-0.099988	66.4894	2.38725	0.0532	0.0052	0.51605	97.443	3.05328	2.40842	0.120684	Use for concordia	841.846	8.33635	8.90201	28.4	2.3	0.007	0.0079	26.8	1.7	0.09	0.019	2.39	0.3	5.21	0.59	2.46	0.21	30.2	2.7	10.6	0.77	139	9.2	51.7	3.2	236	13	50.7	2.9	485	27	87.6	5.3	125
R12_06	0.1051	0.0056	0.01493	0.00044	-0.0030762	66.9792	1.97394	0.0512	0.0031	0.49944	96.8834	2.45478	4.09122	0.0431065	Use for concordia	738.302	11.1175	12.4267	9.7	1.3	0.22	0.051	83.1	3.7	0.29	0.037	5.81	0.61	12.5	1.1	3.7	0.33	57.7	3.6	19.32	0.88	233.2	8.6	81.7	2.7	349	12	69.9	2.5	663	25	111.9	4.8	286
R12_08	0.129	0.02	0.01555	0.00069	0.096025	64.3087	2.85357	0.0602	0.0095	0.1106	100.273	4.33547	6.72694	0.00949675	Use for concordia	864.501	40.8721	58.7084	35	15	0.102	0.094	35.8	4.8	0.49	0.2	7.9	1.9	17.5	4.4	6.1	0.69	67.5	8.3	20.8	2.6	250	28	82.2	8.7	341	42	74.8	9	690	130	122	20	213
R12_09	0.1075	0.0079	0.01469	0.0005	0.31112	68.0735	2.317	0.0526	0.0038	0.1899	94.5764	3.14978	7.68476	0.00556891	Use for concordia	754.963	14.4566	16.6607	11.7	2	0.027	0.019	28.9	3.3	0.3	0.058	7.09	0.94	13.4	1.8	5.04	0.52	54.7	5.9	18.2	2.1	207	23	69.6	7.3	296	32	58.2	6	543	57	95	10	176
R12_10	0.0944	0.0068	0.01496	0.00044	0.42858	66.8449	1.96603	0.0449	0.0027	-0.050156	95.6878	2.79418	2.10787	0.146543	Use for concordia	815.818	12.6416	14.0726	22.1	2.9	0.227	0.08	75.5	8.7	0.75	0.14	13.5	1.7	25.8	3.7	10.3	1.5	105	13	31.8	3.9	367	43	114	12	487	48	97	11	919	89	163	17	522
R12_11	0.0961	0.0082	0.01506	0.00046	0.31961	66.4011	2.02819	0.0466	0.0034	0.051767	96.2691	2.9143	0.783978	0.375927	Use for concordia	854.674	8.8756	9.50225	32	2.7	0.047	0.025	12.33	0.61	0.319	0.049	4.76	0.46	8.67	0.71	1.35	0.11	31	1.6	9.48	0.52	109.8	5.5	36.5	1.9	148.4	6.2	30.3	1.7	271	11	45.9	2	94.9
R12_12	0.0993	0.0049	0.01555	0.00031	0.28809	64.3087	1.28204	0.0466	0.0023	0.21197	99.241	1.94476	2.32822	0.127047	Use for concordia	734.633	11.4865	12.9025	9.3	1.3	2.11	0.44	62.6	2	0.726	0.096	9.31	0.43	15.58	0.98	4.21	0.24	65.8	2.7	20.46	0.65	244.7	9.2	85.6	2.4	377	13	75.7	3	731	25	126.9	4.7	355
R12_13	0.1072	0.0076	0.01456	0.00043	0.25319	68.6813	2.02836	0.0538	0.0039	0.18293	93.7472	2.70569	8.92012	0.00282046	Use for concordia	703.206	13.0951	15.1266	6.4	1.1	0.038	0.022	45.7	7.6	0.298	0.076	5.72	0.95	14.3	2.3	4.41	0.64	57.7	8	18.2	2.6	241	35	83	11	368	47	75.1	9.1	759	99	123	15	278
R12_14	0.1	0.012	0.01563	0.00061	0.15271	63.9795	2.49696	0.0451	0.0051	0.14041	99.7598	3.79658	0.330031	0.565641	Use for concordia	738.302	12.7303	14.478	9.7	1.5	b.d.l.		18.7	1.7	0.05	0.015	1.33	0.23	3.27	0.48	1.39	0.2	18.7	2.5	6.45	0.81	80.1	9	30.1	2.9	144	13	30.1	2.5	305	23	54.8	3.1	47.9
R12_15	0.102	0.017	0.01583	0.00081	0.14614	63.1712	3.23239	0.047	0.0076	0.083378	101.092	5.05475	0.111424	0.738529	Use for concordia	730.832	12.7453	14.5306	8.9	1.4	b.d.l.		6.47	0.73	0.0112	0.008	0.38	0.1	0.92	0.23	0.376	0.073	5.25	0.91	1.88	0.27	24.7	2.5	10.1	1.1	50.9	4.8	11.6	1	120	10	23.1	2.2	17.8
R12_16	0.103	0.011	0.01533	0.00044	0.10448	65.2316	1.87227	0.0489	0.0051	0.17099	98.1417	2.75316	0.0824443	0.774012	Use for concordia	763.145	12.8606	14.5409	12.8	1.9	0.031	0.022	12.93	0.56	0.046	0.014	0.93	0.14	2.24	0.34	1.08	0.11	12.56	0.93	4.79	0.23	64.4	2.5	23.61	0.98	116.7	5	26.4	1.2	283	13	50.3	1.9	59.2
R12_17	0.096	0.019	0.01476	0.00078	-0.21647	67.7507	3.58032	0.047	0.01	0.46747	94.2929	4.41352	0.0203834	0.886472	Use for concordia	729.859	17.095	20.4859	8.8	1.9	0.006	0.013	11.12	0.99	0.015	0.012	0.456	0.085	1.54	0.31	0.72	0.16	7.7	1.4	2.87	0.41	37.9	4.7	15.1	1.9	73.6	8	14.7	1.3	164	16	29.2	2.4	31
R12_19	0.094	0.012	0.01534	0.00047	0.52472	65.189	1.99732	0.0447	0.0052	-0.22376	98.7371	2.85843	1.9657	0.160905	Use for concordia	704.471	32.9259	50.2132	6.5	3.1	b.d.l.		83.9	8.7	0.081	0.033	2.14	0.43	6.3	1.7	2.04	0.26	36.3	4.2	11.94	0.99	165.1	5.4	58.3	4.2	271	15	59.2	6.2	579	54	98	10	359
R12_21	0.1012	0.0082	0.01499	0.00057	0.033104	66.7111	2.53671	0.0495	0.0045	0.37239	96.2647	3.30712	0.226173	0.634376	Use for concordia	759.5	13.2595	15.0692	12.3	1.9	0.059	0.031	14.6	0.68	0.25	0.043	4.58	0.39	8.9	0.72	3.28	0.31	37.9	2.5	12.19	0.67	146.5	6.4	51.4	1.6	234.3	6.9	47.3	1.5	467	23	83.5	4.4	100
R12_23	0.0942	0.0099	0.01552	0.00065	-0.11499	64.433	2.69855	0.0462	0.0053	0.39619	97.7417	3.58427	2.26149	0.132626	Use for concordia	751.83	12.7401	14.433	11.3	1.7	0.01	0.012	34.5	2.3	0.233	0.05	4.56	0.71	8.8	1.3	3.42	0.48	39.4	4.2	13.1	1.2	152	12	53.6	3.5	246	15	50.2	3.7	482	40	85	7	102
R12_24	0.086	0.011	0.01575	0.00052	0.13401	63.4921	2.09625	0.0404	0.0052	0.084834	99.705	3.24043	10.8673	0.000978787	Use for concordia	740.972	17.0364	20.3043	10	2.1	b.d.l.		14.9	1.1	0.03	0.013	0.56	0.14	1.46	0.27	0.65	0.13	8	1.2	2.94	0.27	41.1	2.5	15.95	0.76	76.6	4	17.6	1.2	181	13	34	2.8	53.5
R12_25	0.1	0.011	0.01507	0.00055	-0.10519	66.357	2.42179	0.0484	0.0054	0.31736	96.4686	3.18333	0.00407324	0.949112	Use for concordia	803.786	12.0326	13.3578	19.6	2.5	0.061	0.031	20.4	1.1	0.33	0.042	6.61	0.48	13	1	5.07	0.34	53.9	3.3	15.85	0.66	179.1	6.7	59.4	2	250	7.7	52	2.2	484	24	84.6	4	93.8
R12_26	0.1017	0.009	0.01511	0.00037	-0.092283	66.1813	1.62059	0.049	0.0046	0.37514	96.8331	2.19876	0.14256	0.705749	Use for concordia	750.229	12.1967	13.7452	11.1	1.6	b.d.l.		9.86	0.68	0.056	0.017	1.03	0.16	2.67	0.38	1.13	0.14	14.04	0.9	4.91	0.31	65.7	3.7	24.9	1.3	119.2	6.8	25.3	1.3	268	15	47.4	1.9	66.9
R12_27	0.1047	0.0073	0.0157	0.00056	-0.020521	63.6943	2.2719	0.0489	0.0037	0.44591	100.575	3.1141	0.0318233	0.858416	Use for concordia	728.877	16.4014	19.5042	8.7	1.8	0.329	0.093	36.9	4	0.07	0.021	1.1	0.21	2.78	0.47	0.83	0.14	15.4	2.1	5.92	0.72	80.1	8.9	31.1	3.6	150	17	32.2	3.4	331	37	58	4.9	141
R12_28	0.1013	0.0075	0.01469	0.00049	0.19226	68.0735	2.27066	0.0501	0.0038	0.24537	94.4531	3.01174	1.27451	0.258921	Use for concordia	810.189	11.0146	12.0986	20.9	2.4	0.268	0.065	55.9	2.3	1	0.1	18.7	1.4	29	2.1	11.54	0.71	98.8	4.7	27.6	1.3	311	17	99	4.6	407	18	85.1	3.8	783	30	131.9	5.2	212
R12_31	0.117	0.011	0.01557	0.00048	0.3312	64.2261	1.97999	0.0551	0.005	-0.066888	99.4659	3.04533	7.20766	0.0072593	Use for concordia	794.867	19.1035	22.7674	17.9	3.8	6.8	4	63	12	1.5	0.6	13.7	3.1	18.9	2.8	6.39	0.9	68.3	7.6	20.3	1.9	227	21	76.8	6.9	338	29	68.4	6.6	627	54	107.3	8.7	300
R12_32	0.094	0.011	0.0143	0.00067	-0.099895	69.9301	3.27644	0.0492	0.0064	0.51044	91.478	3.77847	0.00289789	0.957069	Use for concordia	816.276	11.3514	12.4904	22.2	2.6	0.136	0.071	42.6	3.2	0.64	0.13	11.8	1.4	21.2	2.1	8.12	0.84	81.1	8.1	24.6	2.3	269	22	86.5	5.9	366	23	72.8	5.1	694	41	121.5	7.8	165
R12_07	0.883	0.024	0.1048	0.002	0.50555	9.54198	0.182099	0.0607	0.0011	0.31965	642.527	10.6055	0.000408424	0.983876	Outlier (inherited grain)	729.859	12.8566	14.6799	8.8	1.4	0.206	0.049	10.63	0.5	0.122	0.025	1.95	0.23	4.08	0.44	0.528	0.074	16.8	1.1	5.85	0.39	65	3.5	22.4	1.1	97.6	4.3	19.57	0.88	185.6	6.9	31.9	1.2	128.3
R12_04	0.211	0.044	0.0164	0.0014	0.45933	60.9756	5.20524	0.093	0.017	-0.014919	99.0127	8.5797	25.4992	4.42569e-07	Discordant	752.621	18.8141	22.7623	11.4	2.6	b.d.l.		10.1	1	0.052	0.027	1.17	0.29	2.07	0.59	1.21	0.28	12.5	2.3	4.19	0.78	52.9	7.4	20.5	2.6	94.7	9.7	18.5	1.8	187	17	37.2	5.1	33.3
R12_05	0.12	0.011	0.01541	0.00055	0.20304	64.8929	2.3161	0.0578	0.0056	0.26237	99.4106	3.45528	10.9943	0.000913909	Discordant	739.199	11.0293	12.3138	9.8	1.3	0.22	0.17	8.35	0.47	0.217	0.053	3.99	0.64	7.46	0.83	1.18	0.19	32	3.5	10.2	1	117.4	9.9	41.1	3.3	185	14	37.2	2.9	356	29	62.9	5.2	111
R12_18	0.088	0.0076	0.0154	0.0004	-0.050284	64.9351	1.68663	0.0423	0.0038	0.3785	96.8789	2.34782	11.4393	0.000719082	Discordant	786.986	8.96525	9.70782	16.5	1.6	b.d.l.		27.2	1	0.067	0.02	1.92	0.15	3.99	0.36	1.64	0.17	21.1	1.1	7.47	0.35	100.1	4.2	38.6	1.6	181.2	6.9	39.2	1.4	393	18	69.3	2.9	90.6
R12_20	0.1256	0.0087	0.01588	0.00051	0.090825	62.9723	2.02241	0.0578	0.0042	0.41258	103.755	3.08473	20.1661	7.10011e-06	Discordant	721.731	12.9025	14.7783	8	1.3	0.124	0.051	81.4	7.6	0.263	0.061	4.83	0.84	9.7	1.4	3.19	0.5	48.5	7	16.1	1.6	210	21	76.7	6.7	362	32	76.6	5.7	778	64	140	11	454
R12_22	0.147	0.026	0.0156	0.001	0.19776	64.1026	4.10914	0.066	0.011	0.067389	100.536	6.33159	11.7218	0.000617718	Discordant	797.026	14.5951	16.6258	18.3	2.9	14.6	9.9	86	24	4	2.1	31	11	38.1	9	12.3	2.4	112	19	32.8	5.1	368	52	121	16	515	66	104	13	990	130	173	23	334
R12_33	0.557	0.049	0.0191	0.001	0.37242	52.356	2.74115	0.214	0.021	0.22262	107.964	6.1521	335.981	4.7877e-75	Discordant	1048.99	55.5291	78.6384	147	63	7	1.9	47.9	4.6	1.07	0.35	7.4	1.2	10.1	1.4	4.52	0.65	50.8	7	14	1.5	166	16	54.1	4.6	256	15	50.7	3.8	508	41	87.9	6.3	131
Data reduction employed the Vizual_Age data reduction schemes (DRS) for Iolite for zircon (81-83)
U-Pb age calculations were made using the Isoplot add-in for Excel (84).
Single-grain analysis concordia ages were calculated, and analyses with probability of concordance <0.001 were rejected for detrital datasets (84)
[truncated: 5 more columns]

## Sheet: Standards U-Pb
Table S6: Secondary standards measured during U-Pb analyses
Secondary	Mineral	Accepted	± 2SD	Concordia age/	± 2SD	207Pb/206Pb	± 2SD	235U/207Pb	± 2SD	238U/206Pb	± 2SD
standards used	Phase	age		207Pb-corrected
GZ7	Zircon	530.3	0.1	529.7	2.9	526.8	3.5	527.9	3.6
AUS2	Zircon	38.9	0	37.5	0.3	37.9	0.4	37.1	0.3
91500	Zircon	1065		1059	6	1068.2	7.9	1063	4.9	1064.5	5.8
McClure Mountain	Apatite	523.5	2.1	519	4.7
Durango	Apatite	31.4	0.2	33.2	0.8
R19	Rutile	489.5	0.9	491.5	8.2
PCA	Rutile	1865	7.5	1926	38
SUG	Rutile	1719	14	1733	26
GZ7, AUS2 and 91500 zircons were utilised as secondary standards and treated as unknowns during data reduction and age calculation (85-87)
For apatite, the McClure Mountain and Durango apatites were employed as secondary standards (88-90)
For rutile, R19, PCA and SUG were used as secondary standards (93, 94)

## Sheet: Apatite U-Pb
Table S7: Results of Apatite LA-ICP-MS U-Pb Geochronology, Sm-Nd isotopes and Trace Elements (detrital grains, sandstones)
All apatite spots are 47 µm
Isotopic uncertainties are fully propagated and absolute;
Sample grains which have passed or failed the error criteria are listed seperately; the error criteria is as follows:
1. Grains with ages <10 Ma require an absolute error of ≤5Ma to pass the criteria and are thus considered in the U-Pb dataset.
2. Grains with ages 10-100Ma require an absolute error of ≤50% to pass the criteria and are thus considered in the U-Pb dataset.
3. Grains with ages 100-1000Ma require an absolute error of ≤25% to pass the criteria and are thus considered in the U-Pb dataset.
4. Grains with ages >1000Ma require an absolute error of ≤10% to be pass the criteria and are thus considered in the U-Pb dataset.
a A 1% 2σ-level uncertainty is incorporated into the 207Pb-corrected age calculation
b The ratio of radiogenic- to common-Pb; i.e., 206Pb*/206Pbc
c Source lithology determinations employ the approach of O'Sullivan et al. (47)
Sample	207Pb/235U	±2σ	206Pb/238U	±2σ	ρ	238U/206Pb	±2σ	207Pb/206Pb	±2σ	ρ	207Pbc/206Pbc a	207Pb corr. age	±2σ	±2σ	f206 b	147Sm/144Nd	± 2SE	143Nd/144Nd	± 2SE	εNd	Th	U	La	Ce	Pr	Sr	Nd	Sm	Eu	Gd	Tb	Dy	Y	Ho	Er	Tm	Yb	Lu	Source lithology c
Grain-ID												Ma	Ma	%							ng/g	ng/g	ng/g	ng/g	ng/g	ng/g	ng/g	ng/g	ng/g	ng/g	ng/g	ng/g	ng/g	ng/g	ng/g	ng/g	ng/g	ng/g
AWI-25
Passed error criteria
25-01	7.86	0.27	0.3545	0.01	0.63032	2.82087	0.0795733	0.1605	0.0037	0.25827	0.988472	1865.91	52.4256	2.80965	0.0530531	0.09005	0.0024	0.511194	7e-05	-2.63743	92	67.8	6750	16910	2160	193	8120	1187	40.1	837	104.2	578	2727	98.2	249	29.6	171.5	22.18	n/a
25-09	3.89	0.16	0.0503	0.0025	0.82216	19.8807	0.988107	0.575	0.014	0.43489	0.84263	108.319	8.09094	7.46958	0.663124	0.077708	0.0021	0.512569	8.5e-05	0.299009	47.3	30.78	1560	1890	148	387	458	60.2	12.75	45.3	4.86	27.9	161.7	5.32	14.82	2.02	13.18	2.5	alkaline igenous, intermediate-mafic igneous
25-15	7.76	0.47	0.1124	0.007	0.66454	8.8968	0.554071	0.515	0.032	0.32659	0.855553	300.115	33.6091	11.1987	0.576013	0.15948	0.0042	0.512652	8.6e-05	1.70083	6.76	4.15	383	1036	156.1	338	802	238	34.6	266	36.8	228	1260	42.1	102.8	12.76	68	8.47	intermediate-mafic igneous
25-22	1.383	0.058	0.04662	0.0013	0.49165	21.45	0.598134	0.2132	0.0065	0.061836	0.851107	235.226	6.93015	2.94617	0.202846	0.11169	0.003	0.512491	7.5e-05	-0.314676	23.6	40.6	1098	3120	401	528	1724	314	17.45	243.5	29.07	164	865	29.8	77.6	10.2	57.4	7.81	n/a
25-g29	18.35	0.67	0.553	0.019	0.85843	1.80832	0.0621303	0.239	0.0032	-0.11951	1.07693	2696.73	105.318	3.90539	0.0607174	-	-	-	-	-	17.22	25.5	134.6	489	78.1	355	409	86.1	16.71	71.5	7.94	46.2	339	9.2	26.53	4.05	27.71	5.13	intermediate-mafic igneous
25-g30	4.129	0.13	0.09	0.0029	0.32873	11.1111	0.358025	0.3312	0.0072	0.58509	0.860424	369.915	12.8712	3.47949	0.343762	0.10942	0.0029	0.511226	0.00011	2.769	9.66	22.64	201	318	23.53	170.1	71.8	10.96	2.408	12.93	1.492	7.71	38.5	1.398	3.26	0.345	1.739	0.2402	alkaline igenous
25-g32	16.75	0.62	0.1969	0.0067	0.37194	5.07872	0.172816	0.615	0.017	0.5023	0.860826	375.626	29.8175	7.93807	0.695276	0.12571	0.0033	0.51132	0.00021	-22.3251	0.842	5.15	137	394	53.4	331	262.6	60.2	8.23	71.1	9.58	55.2	253.9	9.83	22.76	2.421	12.93	1.708	intermediate-mafic igneous
25-g33	10.44	0.41	0.136	0.0045	0.43453	7.35294	0.243296	0.56	0.015	0.25872	0.856628	315.626	19.6165	6.21511	0.63103	0.15833	0.0042	0.511435	8e-05	-21.9376	0.831	9.19	128.9	468	82.3	420	478	131.9	23.67	131.8	16.61	93.5	463	16.41	40.7	4.77	25.4	3.45	intermediate-mafic igneous
25-g35	9.33	0.46	0.0935	0.0038	0.21801	10.6952	0.434671	0.725	0.031	0.51759	0.841282	87.7257	24.1587	27.5389	0.85346	0.1263	0.0035	0.512059	0.00012	-10.5087	10.58	4.89	585	1478	198.1	727	956	202.2	11.96	185.6	23.12	132.6	650	23.87	58.4	6.9	37.6	4.7	alkaline igenous, intermediate-mafic igneous
25-g37	4.069	0.14	0.1034	0.0034	0.33084	9.67118	0.318008	0.2849	0.0068	0.49151	0.866962	461.626	15.8791	3.43982	0.28205	0.2513	0.0067	0.51182	0.0002	-19.1993	0.543	18.92	80.7	276.7	45.6	118.6	274	102.1	15.47	143.3	26.66	206.4	1431	46.5	153.2	23.53	159.3	22.12	S-type igneous, high-grade metamorphic
25-g39c	11.59	0.41	0.1653	0.006	0.67975	6.04961	0.219586	0.509	0.011	0.2216	0.866384	453.61	21.974	4.84425	0.558977	0.1726	0.0048	0.51184	0.0002	-14.186	1.61	21.8	75.8	314	51.1	563	312	92.8	18	103.3	14.94	91.4	539	17.32	44.1	5.34	28.6	4.02	high-grade metamorphic
25-g41	6.32	0.42	0.1225	0.0073	0.87004	8.16327	0.486464	0.376	0.012	-0.08476	0.866938	461.299	29.2486	6.34049	0.394436	-	-	-	-	-	56.4	35.7	260	830	105	600	542	134.8	28	140.2	20.1	123.8	755	24.8	67.9	9.45	59.8	8.26	intermediate-mafic igneous
Failed error criteria
25-14	16.9	1.6	0.159	0.012	0.80126	6.28931	0.474665	0.769	0.044	0.062035	0.841634	93.1161	57.4034	61.6471	0.908494	-	-	-	-	-	8.36	2.84	628	1770	253	264	1194	325	19.5	344	46.2	283	1447	56.1	134.5	15.75	83.5	10.53	n/a
25-g28	60.6	2.3	0.545	0.021	0.84942	1.83486	0.0707011	0.812	0.012	0.29815	0.844951	143.813	62.9622	43.7806	0.958606	-	-	-	-	-	8.27	2.403	671	1975	283.2	237.1	1413	298.9	8.26	252.9	32	184.4	1001	34.51	85.4	10.38	56	6.99	n/a
25-g36	-107000000	5800000	-825000	45000	0.9923	-1.21212e-06	6.61157e-08	0.937	0.014	-0.13559	0.83562	0	1.15964e+08	#DIV/0!	#DIV/0!	-	-	-	-	-	-3.75e-07	0.0082	20.1	19.6	1.26	5217	3.12	0.23	7.37	-5.41e-06	-1.33e-05	-8.68e-06	0.84	-1.279e-05	0.076	-6.63e-06	-1.341e-06	-1.657e-05	not plotted due to low signal strength
25-g38	144.6	5.9	1.239	0.053	0.75476	0.807103	0.034525	0.856	0.019	0.38466	0.806166	-539.611	234.323	-43.4244	1.06481	-	-	-	-	-	1.147	0.834	44.2	104.5	11.84	502	50.4	7.67	2.606	7.45	0.859	5.24	32.1	1.125	3.179	0.39	2.63	0.518	n/a
25-g39r	280.4	12	2.65	0.13	0.77485	0.377358	0.0185119	0.783	0.017	0.53712	0.915908	2469.22	410.89	16.6405	0.823875	-	-	-	-	-	0.128	0.778	6.36	28.81	6.19	449.3	44.8	20.44	4.97	30.21	4.692	31.49	194	6.67	18.33	2.272	12.21	1.701	low- to mid-grade metamorphic
AWI-26
Passed error criteria
26-01	7.66	0.6	0.0804	0.0042	0.62242	12.4378	0.649736	0.672	0.036	0.041034	0.84277	110.444	24.2263	21.9354	0.785072	0.21567	0.0057	0.512596	8.4e-05	-2.3443	6.79	2.1	523	1363	212	976	1122	225	50.1	210.3	27.1	145.6	719	25.8	62.4	7.37	37.8	4.72	alkaline igenous, intermediate-mafic igneous
26-02	8.27	0.33	0.0986	0.004	0.30302	10.142	0.41144	0.61	0.019	0.68122	0.847832	186.703	17.2044	9.21481	0.701969	0.1312	0.0052	0.51268	0.00018	2.38149	6.97	5.1	86.6	261	36.2	402	186	47.4	11.59	53.1	8.01	46.5	228	8.29	19.4	2.13	10.65	1.39	intermediate-mafic igneous
26-05	10.85	0.44	0.1846	0.0063	0.5684	5.41712	0.184875	0.426	0.011	0.23717	0.879186	627.325	26.1001	4.16053	0.446337	0.12753	0.0034	0.512693	7.8e-05	2.0484	0.112	12.03	177.9	709	129.7	170.7	825	309	9.85	404	57.3	349	1748	67.6	171.7	20.15	113.5	15.15	S-type igneous
26-g25	5.01	0.3	0.0653	0.0039	0.059026	15.3139	0.914615	0.557	0.035	0.6704	0.845428	150.685	20.415	13.5482	0.637821	0.3465	0.0092	0.51267	0.00089	-2.25775	0.557	6.15	2.47	12.08	3.09	828	28.1	16.6	4.03	24.4	3.37	19.86	106	3.92	10.07	1.419	8.13	1.227	low- to mid-grade metamorphic
AWI-35
Passed error criteria
2A-3502	4.94	0.17	0.0579	0.002	0.42288	17.2712	0.596586	0.61	0.014	0.55546	0.842634	108.38	7.97141	7.35507	0.707176	0.2282	0.0065	0.51271	8.1e-05	0.969071	66.7	30.39	501	1740	299	144.3	1618	586	40.5	705	127.7	912	5160	175.9	507	71.7	471	63.8	S-type igneous
2A-3504	2.92	0.11	0.043	0.0014	0.63662	23.2558	0.757166	0.497	0.013	0.099907	0.843376	119.661	6.13042	5.12316	0.564285	0.09844	0.0026	0.512616	9e-05	1.07177	48.1	34	786	1573	160.8	395	619	103.9	11.98	87.5	9.99	58.2	309	10.97	29.7	4.07	24.79	4	alkaline igenous, intermadiate-mafic igneous
2A-3505	19.24	0.89	0.2109	0.0085	0.80387	4.74158	0.191102	0.662	0.016	0.13743	0.85704	321.568	30.7916	9.57546	0.757476	0.24718	0.0066	0.512734	9.1e-05	-0.200573	1.13	10.78	194	909	146.1	120.8	847	367	3.23	439	81.5	538	2520	98.2	247	34.6	206.5	27	S-type igneous
2A-3506	1.059	0.042	0.01485	0.00055	0.39543	67.3401	2.49408	0.517	0.018	0.61638	0.838103	38.7291	2.66506	6.88129	0.594213	0.1002	0.0027	0.512895	0.00012	5.49067	60.9	42.4	797	1847	215.4	155.9	884	167	16.11	151.5	18.51	108.1	668	22.03	63.1	8.93	59.3	10.95	n/a
2A-3509	1.38	0.055	0.01806	0.00065	0.51185	55.371	1.99287	0.556	0.02	0.48759	0.838274	41.3905	3.37564	8.15559	0.643335	0.11542	0.0031	0.513065	8.2e-05	8.75962	40.7	30.21	577	1495	181.7	159.4	793	160.2	14.47	149.1	18.22	102.7	644	21.66	61.6	8.46	57.9	10.41	n/a
35-g23	2.263	0.094	0.03678	0.0013	0.38236	27.1887	0.960992	0.439	0.014	0.37063	0.843365	119.49	6.00023	5.02154	0.491334	0.11602	0.0031	0.51255	0.00023	-0.486393	52.6	29.56	281	1010	148.4	231.6	704	146.9	33.7	127.9	15.46	90	551	17.55	51.5	7.39	51.1	8.44	intermediate-mafic igneous
AWI-36
Passed error criteria
2A-3603	12.18	0.46	0.1206	0.0042	0.36001	8.29187	0.288772	0.726	0.02	0.52401	0.842965	113.424	20.8614	18.3923	0.852814	0.10651	0.0028	0.512348	0.0001	-4.35271	21.29	10.83	274	730	94	483	414	79.7	14.09	65.4	7.48	41.7	207.8	7.69	20.02	2.5	15.65	2.572	intermediate-mafic igneous
2A-3604	3.745	0.11	0.0454	0.0015	0.51969	22.0264	0.727746	0.59	0.013	0.48979	0.841567	92.0999	5.99936	6.51397	0.68305	0.08894	0.0024	0.51258	0.00012	0.135155	115.1	26.63	1440	1887	164.3	438	610	89.9	13.59	67.1	7.66	41.3	242	7.95	21.44	2.87	19.14	3.08	alkaline igenous, intermediate-mafic igneous
2A-3609	6.91	0.26	0.0749	0.0024	0.61053	13.3511	0.427807	0.664	0.019	0.5913	0.842585	107.638	12.521	11.6325	0.775199	0.22416	0.006	0.512345	9.1e-05	-6.09439	20.3	20.48	285.2	1221	231	147.3	1302	499	29.5	617	102.1	721	3520	135.1	351	46	259.5	33.2	S-type igneous
2A-3610	4.99	0.18	0.0581	0.0017	0.54666	17.2117	0.503613	0.61	0.015	0.21481	0.842659	108.76	8.14255	7.4867	0.70715	0.091	0.0025	0.512318	0.0001	-4.7764	53.9	21.07	698	1496	160.8	503	707	116.1	28.87	97.5	10.8	59.4	300.4	11.29	29.4	3.81	23.78	4.013	alkaline igenous, intermadiate-mafic igneous
2A-3611	8.89	0.27	0.0915	0.0028	0.57436	10.929	0.334438	0.703	0.014	0.43756	0.842255	102.605	11.8719	11.5706	0.824657	0.12506	0.0033	0.512682	9.7e-05	0.858305	20.31	13.63	340.6	1040	143.8	790	692	158.1	27.56	129.7	14.75	76	381	13.17	31.51	3.9	21.52	2.981	alkaline igenous, intermadiate-mafic igneous
2A-3612	4.92	0.18	0.0577	0.0021	0.81488	17.331	0.630765	0.6182	0.0096	0.098666	0.842355	104.128	6.45639	6.20041	0.71778	0.2726	0.0073	0.512761	8.4e-05	1.3911	7.73	38	151.9	658	129.5	138.8	932	468	31	731	128.9	749	2549	100.8	157.6	11.78	49.9	6.19	S-type igneous
36-g14	5.47	0.22	0.0655	0.0026	0.56658	15.2672	0.606025	0.613	0.02	0.27799	0.843481	121.261	11.9174	9.82793	0.710098	0.23985	0.0064	0.512656	8.3e-05	-0.316761	11.48	36.1	242	887	147.2	157	757	324	22.21	406	76.2	541	2850	96.6	261	36.8	230	29.1	S-type igneous
36-g16	3.814	0.13	0.04669	0.0015	0.44033	21.4179	0.688087	0.597	0.014	0.48947	0.841566	92.081	6.39895	6.94926	0.69187	0.158	0.0047	0.512429	0.0001	-3.62303	109.7	32.39	766	1875	246.7	347.1	1225	294.4	29.85	289.2	39.8	234.7	1215	43.7	113.5	13.97	77.5	11.01	intermediate-mafic igneous
36-g18	42.94	1.4	0.436	0.016	0.76022	2.29358	0.084168	0.717	0.014	0.51903	0.870421	509.733	54.0732	10.6081	0.811279	0.34097	0.009	0.513196	8.8e-05	1.48934	0.023	2.71	150.8	640	119.4	87.8	783	438	9.46	649	96.4	438	1445	49.9	76.6	6.42	25.53	2.596	n/a
36-g19	1.195	0.043	0.02487	0.00083	0.66843	40.2091	1.34192	0.3423	0.0081	-0.14237	0.842093	100.126	3.74737	3.74267	0.370598	0.24055	0.0064	0.51237	9.6e-05	-5.78962	6.61	233	188	631	99.1	159.3	541	225.4	37.3	304	66.9	460	2214	80.7	207	26.9	155.2	18.55	S-type igneous, high-grade metamorphic
AWI-37
Passed error criteria
2A-3701	6.39	0.21	0.0725	0.0023	0.34116	13.7931	0.437574	0.631	0.019	0.47677	0.843648	123.792	12.1979	9.85355	0.732567	0.13439	0.0036	0.512659	9.9e-05	1.39453	26.52	22.32	116.2	512	84.8	314	514	114.9	18.87	96.3	12.51	70.9	431	14.02	41.6	6.16	42.9	7.25	high-grade metamorphic, intermediate-mafic igneous
2A-3711	8.97	0.25	0.0932	0.0024	0.47791	10.7296	0.276299	0.696	0.012	0.50858	0.842742	110.02	10.6863	9.71313	0.815308	0.0852	0.0023	0.51253	7.7e-05	-0.541345	122.7	21.92	2388	5730	708	625	2738	393.9	44.13	261.3	30.24	164.9	828	30.01	76.3	9.68	54.5	7.12	n/a
2A-3713	12.32	0.39	0.1204	0.0036	0.20733	8.30565	0.248342	0.741	0.021	0.5287	0.841949	97.9347	21.6713	22.1283	0.872856	0.17111	0.0045	0.512346	7.9e-05	-5.69603	21.19	9.28	375	1351	231.5	178.7	1252	354.9	10.71	333.8	45.1	259.2	1310	45.65	111.3	13.49	71	8.83	n/a
37-g01	12.42	0.45	0.129	0.0043	0.78544	7.75194	0.258398	0.701	0.011	0.27211	0.845314	148.977	14.1965	9.52937	0.818767	0.21883	0.0058	0.51272	8.6e-05	1.17921	25.3	9.59	304	1148	194.5	230.4	1173	409	30.3	462	77.3	522	3270	104	309	46	303	40.8	S-type igneous
37-g02	17.04	0.7	0.173	0.0066	0.70549	5.78035	0.220522	0.709	0.018	0.31735	0.848156	191.545	27.3046	14.2549	0.825669	0.105977	0.0028	0.512592	8.3e-05	1.32165	13.63	7.35	496	1322	164.2	389	709	136.5	20.17	108.1	12.19	62.9	316	11.75	28	3.33	18.18	2.519	alkaline igenous, intermediate-mafic igneous
37-g04	7.98	0.33	0.1236	0.004	0.64546	8.09061	0.261832	0.468	0.011	0.11911	0.86091	376.812	16.3722	4.34493	0.512985	-	-	-	-	-	52.3	8.78	2636	4180	345	383	1072	128.2	16.5	98.7	11.55	69.2	452	14.06	42.9	6.44	44.1	7.48	alkaline igenous
37-g06	4	0.12	0.0732	0.0022	0.34734	13.6612	0.410583	0.3943	0.0062	0.4759	0.853109	264.589	8.85187	3.34552	0.427619	0.1495	0.0044	0.5124	0.00016	-3.05006	4.55	42.95	47.5	154.2	22.12	482.2	116.3	27.19	7.76	29.08	3.34	19.85	95.7	3.84	10.28	1.276	7.92	1.372	n/a
37-g10	2.361	0.086	0.0825	0.0025	0.2321	12.1212	0.36731	0.2062	0.0051	0.43545	0.863875	418.61	12.8761	3.07593	0.186768	0.27888	0.0074	0.51243	0.00025	-8.46112	8.07	113.5	131.2	515	86.1	109.2	507	241.6	49.8	316.2	59.6	391	1639	63.9	154.1	19.96	125.2	14.59	S-type igneous, high-grade metamorphic
37-g11	5.57	0.23	0.1014	0.0036	0.56179	9.86193	0.350128	0.3963	0.0097	0.23999	0.860111	365.478	15.0642	4.12179	0.424726	0.10622	0.0029	0.51245	0.00014	0.556974	37.27	14.42	703	1400	166.1	532	742	131.7	9.66	107.6	12.86	75.6	392.5	14.41	35.63	4.169	22.49	3.245	alkaline igenous, intermediate-mafic igneous
37-g12	10.77	0.34	0.1207	0.0038	0.18271	8.285	0.260837	0.644	0.012	0.60461	0.848472	196.24	14.2623	7.2678	0.743912	0.2519	0.0067	0.512317	8.8e-05	-7.64834	18.4	18.19	293.8	1027	173.1	79.7	968	410	7.81	543	95.8	632	3009	107.8	260.9	32.2	187	23.34	S-type igneous
Failed error criteria
2A-3702	44.8	1.4	0.4	0.014	0.74914	2.5	0.0875	0.8	0.011	0.53604	0.844984	144.087	43.4823	30.1778	0.943492	-	-	-	-	-	11.85	3.103	1419	3060	330.3	306.9	1224	172.1	17.08	142.6	15.61	89.4	542	18.41	52.3	6.83	41.1	6.18	alkaline igenous
37-g07	940	420	7.9	4.2	0.99642	0.126582	0.0672969	0.834	0.024	-0.051532	0.84234	519.769	1570.57	302.168	0.989371	-	-	-	-	-	1.43	0.464	133.6	522	86.5	141.1	532	185.1	12.85	232	31.5	187.2	884	31.24	72.4	7.86	40.21	4.39	n/a
37-g08	17.14	0.83	0.1668	0.0078	0.43799	5.9952	0.280351	0.758	0.034	0.42492	0.843003	113.998	46.7282	40.9902	0.893038	-	-	-	-	-	19.3	5.22	542	1162	138.8	505	671	106.9	10.74	73.4	7.35	36.7	155	5.92	13.84	1.51	8.08	1.093	alkaline igenous
37-g09	-1590000	380000	-15100	3800	0.86909	-6.62252e-05	1.66659e-05	0.797	0.076	0.35754	0.83562	0	9.5018e+06	#DIV/0!	#DIV/0!	0.08781	0.0024	0.512542	7.4e-05	-1.87267	0.147	0.0174	3.47	5.23	0.52	2715	1.91	0.33	2.79	0.23	0.025	0.125	0.73	0.0091	0.038	-1.94e-06	0.032	0.0125	not plotted due to low signal strength
37-g13	16.42	0.64	0.1621	0.0085	0.50104	6.16903	0.323484	0.73	0.031	0.69712	0.845357	149.627	41.7049	27.8726	0.855137	0.11909	0.0032	0.51249	0.00014	-1.91752	55.8	10.3	686	1670	214	416	950	189	21.9	141	16.8	87.5	422	14	33.3	3.41	17.3	2.11	alkaline igenous
Data reduction employed the VisualAge_UComPbine data reduction schemes (DRS) for Iolite for apatite (81-83)
U-Pb age calculations were made using the Isoplot add-in for Excel (84).
Variable common Pb contents in the detrital apatite unknowns were corrected by using the terrestrial Pb evolution model of Stacey and Kramers (91) for calculation of single-grain ages.
This model provided a starting estimate for 207Pbc/206Pbc values to which a 1% uncertainty was assigned, followed by an iterative calculation to obtain single-analysis 207Pb-corrected ages (92).
For trace-element analysis of apatite, NIST612 was employed as the primary standard, and Durango apatite as the secondary standard (95)
The Trace Elements DRS for Iolite was employed, which implements the internal elemental standard approach of Woodhead et al. (96) to correct for sample-standard differences in ablation yield by normalisation to a stochiometric mass (43Ca)
Correction for 144Sm on the 144Nd peak was carried out using the method of Yang et al. (101)
εNd values were calculated using a 147Sm decay constant of 6.54 x 10-12y-1, the present-day chondritic 147Sm/144Nd ratio of 0.1967 and the 147Sm/144Nd ratio of 0.512638 (102, 103)
Lu-Hf and Sm-Nd isotope data were processed using the Iolite data reduction package (82).

## Sheet: Rutile U-Pb
Table S8: Results of Rutile LA-ICP-MS U-Pb Geochronology (detrital grains, sandstones)
All rutile spots are 60 µm
All uncertainties are fully propagated, absolute, and reported at the 2σ level
Sample grains which have passed or failed the error criteria are listed seperately; the error criteria is as follows:
1. Grains with ages <10 Ma require an absolute error of ≤5Ma to pass the criteria and are thus considered in the U-Pb dataset.
2. Grains with ages 10-100Ma require an absolute error of ≤50% to pass the criteria and are thus considered in the U-Pb dataset.
3. Grains with ages 100-1000Ma require an absolute error of ≤25% to pass the criteria and are thus considered in the U-Pb dataset.
4. Grains with ages >1000Ma require an absolute error of ≤10% to be pass the criteria and are thus considered in the U-Pb dataset.
a A 1% 2σ-level uncertainty is incorporated into the 207Pb-corrected age calculation
b The ratio of radiogenic- to common-Pb; i.e., 206Pb*/206Pbc
Sample	207Pb/235U	±2σ	206Pb/238U	±2σ	ρ	238U/206Pb	±2σ	207Pb/206Pb	±2σ	ρ	207Pbc/206Pbc a	207Pb corr. age	Prop. 2σ	Error	f206 b
Grain-ID												Ma	Ma	%
AWI-25
Passed error criteria
25-02	3.75	0.21	0.1976	0.0093	0.06978	5.06073	0.238182	0.1369	0.0048	0.27775	0.915767	1084.33	49.6026	4.57449	0.0729686
25-09	2.864	0.14	0.03371	0.0016	0.62074	29.6648	1.408	0.6174	0.0082	0.30697	0.839519	60.6362	3.98903	6.57862	0.719651
25-08	11.27	0.82	0.1578	0.012	0.22736	6.33714	0.481911	0.522	0.037	0.60186	0.863699	416.141	54.3142	13.0519	0.57742
25-11	0.849	0.06	0.0723	0.0037	0.16479	13.8313	0.707824	0.0848	0.0044	0.21649	0.864995	434.27	21.9062	5.04438	0.0361405
25-13	2.69	0.36	0.1093	0.0074	-0.10657	9.14913	0.619429	0.179	0.025	0.43444	0.87525	574.76	42.9409	7.47109	0.146796
Failed error criteria
25-03	2050	250	18.1	2.2	0.98909	0.0552486	0.0067153	0.829	0.011	0.83562	0.83562	937.623	1892.37	201.826	0.99135
25-04	1136	110	9.6	0.81	0.94993	0.104167	0.00878906	0.83	0.019	1.05729	1.05729	0	1774.26
25-06	970	150	8.1	1.1	0.96673	0.123457	0.0167657	0.835	0.028	0.838242	0.838242	211.346	1884.94	891.873	0.995885
AWI-35
Passed error criteria
35-01	2.387	0.15	0.0954	0.0055	0.57173	10.4822	0.604319	0.1793	0.0089	0.017822	0.869931	502.543	29.0239	5.77541	0.150145
35-03	4.78	0.6	0.1213	0.0099	0.27427	8.24402	0.672843	0.281	0.032	0.26601	0.873016	544.606	52.0577	9.55878	0.273262
35-04	1.74	0.18	0.1008	0.0049	-0.061458	9.92063	0.482253	0.122	0.011	0.34677	0.875155	573.485	28.3751	4.94784	0.076995
35-05	0.685	0.035	0.0868	0.0042	0.20936	11.5207	0.557455	0.0571	0.0016	0.43498	0.872476	537.279	25.3915	4.72595	-0.00135024
35-06	8.6	0.64	0.1708	0.0086	0.17451	5.8548	0.294797	0.368	0.021	0.28365	0.881273	654.916	41.503	6.33716	0.373924
35-07	0.723	0.055	0.0909	0.0051	0.012185	11.0011	0.617223	0.0583	0.0038	0.40685	0.874244	561.214	30.8076	5.48945	-0.000663338
35-08	0.51	0.18	0.0453	0.0046	-0.016977	22.0751	2.24162	0.078	0.03	0.34166	0.853924	276.469	29.6314	10.7178	0.0326666
35-09	134	12	1.3	0.15	0.93417	0.769231	0.0887574	0.768	0.028	0.40803	0.954558	1609.15	302.335	18.7885	0.781895
35-10	0.723	0.041	0.0888	0.0043	0.22363	11.2613	0.545309	0.0593	0.0021	0.3576	0.87326	547.909	25.9189	4.73051	0.00100254
35-12	0.72	0.057	0.0874	0.0043	0.052872	11.4416	0.562919	0.0597	0.004	0.22819	0.872619	539.22	26.017	4.82492	0.00177914
35-13	0.677	0.036	0.0852	0.004	0.39104	11.7371	0.551037	0.0573	0.0014	0.11035	0.871756	527.484	24.1924	4.58636	-0.000786113
35-14	3.14	0.41	0.1126	0.0063	0.88125	8.88099	0.496894	0.193	0.019	-0.79575	0.875649	580.122	35.3448	6.09266	0.163722
35-15	1.41	0.12	0.0984	0.0051	0.67483	10.1626	0.52672	0.102	0.0064	-0.44372	0.875243	574.669	29.3979	5.11562	0.0524416
35-16	5.33	0.58	0.1273	0.0086	0.62399	7.85546	0.530691	0.31	0.031	-0.032107	0.872939	543.551	46.2919	8.51657	0.308915
35-17	1.74	0.21	0.0955	0.0054	0.10491	10.4712	0.592089	0.132	0.014	0.35101	0.872444	536.839	31.2413	5.8195	0.0906499
35-19	0.772	0.065	0.0877	0.0045	-0.12404	11.4025	0.585077	0.0632	0.0051	0.41066	0.872585	538.753	27.1789	5.04479	0.00609239
35-21	0.706	0.041	0.085	0.0041	0.40953	11.7647	0.567474	0.0596	0.002	0.070482	0.871561	524.824	24.7482	4.71552	0.00212674
35-22	0.882	0.049	0.091	0.0043	0.074245	10.989	0.519261	0.0708	0.0025	0.3006	0.873667	553.415	25.5607	4.61872	0.0149308
35-24	54.36	2.5	0.4981	0.024	0.69849	2.00763	0.0967338	0.7892	0.0099	0.7209	0.851835	246.405	50.4812	20.4871	0.921776
35-28	0.789	0.073	0.0868	0.0049	0.34424	11.5207	0.650364	0.0654	0.0049	0.10997	0.872084	531.938	29.4798	5.54196	0.00901979
35-30	0.805	0.073	0.0894	0.0047	0.22743	11.1857	0.588062	0.0655	0.0053	-0.032171	0.873224	547.422	28.2933	5.16847	0.00862825
35-32	0.855	0.078	0.0868	0.0044	0.27318	11.5207	0.584001	0.0722	0.0056	0.067232	0.871762	527.557	26.3553	4.99572	0.0175202
35-34	4.84	0.62	0.1185	0.0076	0.033069	8.43882	0.541224	0.294	0.033	0.23812	0.871241	520.468	43.722	8.40053	0.290411
35-35	0.805	0.046	0.0993	0.0049	0.25379	10.0705	0.496933	0.0586	0.0019	0.30995	0.877992	611.458	29.4021	4.80853	-0.00197995
35-37	2.98	0.44	0.0678	0.0056	0.89372	14.7493	1.21823	0.317	0.025	-0.51576	0.854601	286.312	26.7983	9.35981	0.330159
35-39	0.787	0.048	0.0899	0.0044	0.26479	11.1235	0.544419	0.0633	0.0026	0.15384	0.873553	551.871	26.4021	4.7841	0.00578016
35-40	0.728	0.088	0.0877	0.006	0.21088	11.4025	0.780103	0.0599	0.007	0.25932	0.872743	540.896	36.3936	6.72839	0.00196969
35-41	0.773	0.046	0.0873	0.0044	0.38046	11.4548	0.57733	0.0636	0.0026	0.12769	0.872389	536.095	26.4231	4.92881	0.00667141
35-42	0.719	0.041	0.0889	0.0042	0.62807	11.2486	0.53143	0.0588	0.0017	-0.24643	0.873329	548.84	25.3185	4.6131	0.000358269
35-43	1.64	0.22	0.0817	0.0078	0.024444	12.2399	1.16856	0.143	0.025	0.43282	0.866398	453.798	45.1108	9.94072	0.107315
35-45	0.873	0.075	0.02582	0.0014	0.57549	38.7297	2.09998	0.246	0.016	-0.27109	0.843656	123.907	7.45731	6.01849	0.248376
Failed error criteria
35-25	742	36	6.36	0.32	0.78103	0.157233	0.00791108	0.851	0.013	0.67596	0.787721	-4731.93	1722.57	-36.4032	1.08177
35-29	965	47	8.38	0.41	0.75736	0.119332	0.00583843	0.835	0.01	0.45772	0.838333	224.61	868.175	386.525	0.995769
35-36	849	43	7.45	0.36	0.88163	0.134228	0.00648619	0.8246	0.0096	0.32803	0.83562	649.608	726.536	111.842	0.985769
35-46	353.5	17	3.13	0.15	0.86939	0.319489	0.015311	0.8179	0.0064	0.24779	0.83562	442.891	254.966	57.5686	0.977278
35-47	642	40	5.2	0.29	0.3249	0.192308	0.0107248	0.88	0.03	0.46249	0.730914	0	1565.15
U-Pb age calculations were made using the Isoplot add-in for Excel (84).
The “Vizual-Age_UcomPbine” data reduction scheme was used with a 207Pb-based correction (81)

## Sheet: Standards Isotopic analyses
Table S9: Standards measured during Hf and Nd isotopic analyses
The 91500 zircon reference material was used to normalise the 176Lu/177Hf ratio assuming a value of 0.000311 (98)

## Sheet: Apatite FT
Table S10: Results of single-grain fission track analyses (detrital grains)
All apatite spots are 47 µm
Zeta factor 12.0±0.7
Sample	Spontaneous tracks	238U/43Ca	weighted 238U/43Ca	±1SE	Chi-Test	Counted area	FT age	± 1σ	Cl	Dpar	Naturally etched features	U-Pb age	± 2σ
Grain-ID						cm²	Ma	Ma	wt%	µm		Ma	Ma
AWI-25
25-01	224	0.276941	0.273217	0.0088779	106.031	2.49565e-05	194.156	18.4451	0.0555744	1.624	x	1865.91	52.4256
25-09	56	0.113509	0.133188	0.00435612	0.499834	2.49565e-05	100.302	15.1662	0.458717	2.096	x	108.319	8.09094
25-14	7	0.0137459	0.0120615	0.000526522	1.21604	2.49565e-05	138.041	53.0799	0.894124	1.8625		-	-
25-15	11	0.0196659	0.0167623	0.000735795	3.16947	2.49565e-05	155.872	48.2554	0.344384	1.66	x	300.115	33.6091
25-22	66	0.172878	0.171172	0.00493374	0.00710752	2.49565e-05	92.0396	12.8524	0.320454	1.81		235.226	6.93015
AWI-26
26-01	2	0.00787647	0.00846754	0.000267503	0.458769	2.49565e-05	56.5373	40.1648	0.139447	1.9775		110.444	24.2263
26-02	18	0.0245739	0.0277038	0.00121476	4.93288	2.49565e-05	154.345	38.2864	0.469562	1.654		186.703	17.2044
26-05	43	0.0565014	0.0476472	0.00246896	28.5806	2.49565e-05	213.398	36.1511	0.0243665	1.694		627.325	26.1001
AWI-35
35-02	31	0.126327	0.134475	0.00364424	7.69059	2.49565e-05	55.1859	10.5611	0.0785259	1.638		108.38	7.97141
35-04	49	0.151964	0.149571	0.00550936	1.06535	2.49565e-05	78.285	12.4411	0.243734	2.006		119.661	6.13042
35-05	5	0.048743	0.0410494	0.00191672	6.4467	2.49565e-05	29.2178	13.2315	0	1.615		321.568	30.7916
35-06	31	0.181648	0.193687	0.00575601	22.7642	2.49565e-05	38.3651	7.35926	0.162111	1.582		38.7291	2.66506
35-09	14	0.123123	0.13336	0.00375896	23.0525	2.49565e-05	25.1897	6.93948	0.182596	1.6025	x	41.3905	3.37564
AWI-36
36-03	25	0.0517789	0.0650623	0.00222081	0.00126087	2.49565e-05	91.7245	19.5382	0.0880156	1.7325	x	113.424	20.8614
36-04	39	0.107774	0.118208	0.00459693	0.77651	2.49565e-05	78.8369	13.8792	0.243353	1.848		92.0999	5.99936
36-09	20	0.0807886	0.0735239	0.00254043	2.23429	2.49565e-05	65.0693	15.1937	0.0590149	1.5675		107.638	12.521
36-10	39	0.0893903	0.0965217	0.00268521	0.125029	2.49565e-05	96.4176	16.7213	0.196338	1.732	x	108.76	8.14255
36-11	20	0.0574459	0.0546657	0.00164999	0.0343694	2.49565e-05	87.3649	20.369	0.0218458	1.772	x	102.605	11.8719
36-12	46	0.189912	0.201069	0.00775038	11.2578	2.49565e-05	54.7689	8.98911	0.0023875	1.6525		104.128	6.45639
AWI-37
37-01	18	0.0877037	0.0775357	0.00282549	4.33698	2.49565e-05	55.5733	13.6598	0.0907475	1.968	x	123.792	12.1979
37-02	12	0.013223	0.0133207	0.000365927	8.78042	2.49565e-05	213.023	63.0607	0.239451	1.62	x	144.087	43.4823
37-11	28	0.0927636	0.0947445	0.002489	1.79045	2.49565e-05	70.6627	14.1268	0.328311	2.215	x	110.02	10.6863
37-13	26	0.0414906	0.0386748	0.00187898	7.8638	2.49565e-05	159.634	33.5025	0.0552617	1.76		97.9347	21.6713
Spontaneous tracks were revealed by etching the grain mounts, using 5.0 M HNO3 at 20°C for 20 seconds according to the procedures described by Gleadow et al. (104)
Uranium concentration measurements were performed by laser ablation inductively coupled plasma mass spectrometry (LA-ICP-MS) at the Trinity College Dublin, following the protocols of Chew & Donelick (105) and Cogné et al. (106)
Apatite Cl concentration measurements were obtained from sample LA-ICP-MS spot ablations (107)
U-doped glass was employed to correct for any session drift in U/Ca ratios (88)

[truncated: 7 more sheets: XRD analyses, Clay Mineralogy, Lipid Biomarkers, Grain sizes, Sphericity, Convexity, Aspect Ratio]
